# Supplementary material for: The identification and molecular mechanism of anti-stroke traditional Chinese medicinal compounds
Source: Sci Rep. 2017 Jan 24;7:41406. doi: 10.1038/srep41406 (PMC5259785; doi:10.1038/srep41406)
Supplement: Supplementary Information [file srep41406-s2.xls]

## Sheet: Sheet1
Supplementary Dataset 1. The collection of clinical prescriptions. The table includes article search key term, the Latin name of anti-stroke plants in each prescription, patient number (male and female is available), clinical research article title, published data (years) and article format for reference
关键词 (Key term)	检索结果 (Result)	方药组成 (Prescription)	男/女/总 (male/female/all)	文章标题 (Article title)	发表日期 (Published date)	文章引用格式 (Article format for reference)
中风病 (Stroke)	1	半夏(Pinellia ternata)、天麻(Gastrodia elata)、水蛭、地龙（Pheretima aspergillum）、白术(Atractylodes macrocephala)、天南星(Arisaema consanguineum)、三七(Panax notoginseng)、黄芪(Astragalus membranaceus)、大黄(Rheum officinale)	13/17/30	化痰消栓方治疗脑梗死急性期（痰瘀阻络证）临床研究_王爱军	2014	王爱军. 化痰消栓方治疗脑梗死急性期(痰瘀阻络证)临床研究[J]. 亚太传统医药, 2014, 10(24):82-84.
	2	当归（Angelica sinensis）、赤芍(Paeoniae Rubra)、桃仁(Prunus persica)、红花(Carthamus tinctorius)、牛膝（Achyranthes bidentata）、丹参(Salvia miltiorrhiza)、天麻(Gastrodia elata)、全蝎(Buthus martensii)、土元、棉茂、菖蒲（Acorus tatarinowii）、甘草(Glycyrrhiza uralensis)	91/38/129	除风汤治疗中风129例疗效观察_晋连堂	1988	晋连堂. 除风汤治疗中风129例疗效观察[J]. 中医研究, 1988(3).
	3	桃仁(Prunus persica)、当归（Angelica sinensis）、川芎(Ligusticum chuanxiong)、丹参(Salvia miltiorrhiza)、赤芍(Paeoniae Rubra)、红花(Carthamus tinctorius)、三七(Panax notoginseng)、牛膝（Achyranthes bidentata）、水蛭、地龙（Pheretima aspergillum）、蜈蚣(Centipede)	25/13/38	活血熄风方治疗中风38例_刘继敏	1985	刘继敏. 活血熄风方治疗中风38例[J]. 成都中医药大学学报, 1985(4).
	4	当归（Angelica sinensis）、桃仁(Prunus persica)、红花(Carthamus tinctorius)、赤芍(Paeoniae Rubra)、全蝎(Buthus martensii)、川芎(Ligusticum chuanxiong)、三棱(Sparganium stoloniferum)、文术、大黄(Rheum officinale)、水蛭、地龙（Pheretima aspergillum）、蜈蚣(Centipede)	40/15/55	活血化瘀治疗中风病55例临床观察_张继成	1991	张继成, 杨雪琴, 刘晓颖,等. 活血化淤治疗中风病55例临床观察[J]. 中医研究, 1991(3):30-30.
	5	羚羊角、钩藤(Uncaria rhynchophylla)、桑叶(Morus alba)、菊花(Chrysanthemum morifolium)、地黄(Rehmannia glutinosa)、白芍(Paeonia lactiflora)、川贝(Fritillaria cirrhosa)、竹茹(Bamboo Shavings)、茯神(Poria cocos)、甘草(Glycyrrhiza uralensis)	27/7/34	辨证治疗中风病34例_刘振国	1985	刘振国, 李朝栋. 辨证治疗中风病34例[J]. 成都中医药大学学报, 1985(4).
		地黄(Rehmannia glutinosa)、巴戟天(Morinda officinalis)、山茱萸(Cornus officinalis)、石斛(Dendrobium nobile)、肉苁蓉(Desertliving Cistanche)、附子、桂皮(Cinnamomum japonicum)、茯苓(Poria cocos)、麦冬(Ophiopogon japonicus)、陈皮(Citrus reticulata)、远志(Polygala tenuifolia)
		半夏(Pinellia ternata)、白术(Atractylodes macrocephala)、天麻(Gastrodia elata)、陈皮(Citrus reticulata)、茯苓(Poria cocos)、菖蒲（Acorus tatarinowii）、远志(Polygala tenuifolia)、枳实(Citrus aurantium)、水蛭、土元
		黄芪(Astragalus membranaceus)、当归（Angelica sinensis）、赤芍(Paeoniae Rubra)、地龙（Pheretima aspergillum）、川芎(Ligusticum chuanxiong)、桃仁(Prunus persica)、红花(Carthamus tinctorius)
	6	地龙（Pheretima aspergillum）、蝉蜕、半夏(Pinellia ternata)、僵蚕(Bombyx mori)、桃仁(Prunus persica)、陈皮(Citrus reticulata)、天南星(Arisaema consanguineum)、蝎尾(Buthus martensii)、菖蒲（Acorus tatarinowii）、泽兰(Lycopus lucidus)	34/22/56	自拟地龙（Pheretima aspergillum）通络饮配丹参注射液治疗急性缺血性中风56例_夏建华	1995	夏建华. 自拟地龙（Pheretima aspergillum）通络饮配丹参注射液治疗急性缺血性中风56例[J]. 南京中医药大学学报, 1995(1):49-49.
	7	当归（Angelica sinensis）、丹参(Salvia miltiorrhiza)、赤芍(Paeoniae Rubra)、川芎(Ligusticum chuanxiong)、桃仁(Prunus persica)、牛膝（Achyranthes bidentata）、红花(Carthamus tinctorius)、地龙（Pheretima aspergillum）、黄芪(Astragalus membranaceus)、麦冬(Ophiopogon japonicus)、葛根(Pueraria lobata)、鸡血藤(Spatholobus suberectus)、天南星(Arisaema consanguineum)、郁金(Curcuma aromatica)、大黄(Rheum officinale)、桂枝(Cinnamomum cassia)、桑枝(Morus alba)、穿山甲…	23/13/36	中风还复汤治疗脑中风36例_江伯钊	2005	江伯钊, 裴文恺, 刘红珍. 中风还复汤治疗脑中风36例[J]. 亚太传统医药, 2005(2):63-64.
	8	桃仁(Prunus persica)、红花(Carthamus tinctorius)、大黄(Rheum officinale)、枳实(Citrus aurantium)、瓜蒌(Trichosanthes kirilowii)、水蛭、天南星(Arisaema consanguineum)、菖蒲（Acorus tatarinowii）、郁金(Curcuma aromatica)	34/11/45	顺气导痰祛瘀法治疗混合性中风体会_杨军	2003	杨军, 崔霞. 顺气导痰祛瘀法治疗混合性中风体会[J]. 山东中医药大学学报, 2003, 27(6):435-435.
	9	黄芪(Astragalus membranaceus)、当归（Angelica sinensis）、赤芍(Paeoniae Rubra)、地龙（Pheretima aspergillum）、川芎(Ligusticum chuanxiong)、红花(Carthamus tinctorius)、香附(Cyperus rotundus)、水蛭、龙脑香(DryobAlanops aromatica)	69/51/120	复方黄芪合剂的制备与疗效观察_胡同瑜	1996	胡同瑜, 庞治功. 复方黄芪合剂的制备与疗效观察[J]. 中药材, 1995(10):537-538.
	10	桃仁(Prunus persica)、厚朴(Magnolia officinalis)、黄连(Coptis chinensis)、半夏(Pinellia ternata)、枳实(Citrus aurantium)、竹茹(Bamboo Shavings)、青皮(Citrus reticulate)、陈皮(Citrus reticulata)、瓜蒌(Trichosanthes kirilowii)、大黄(Rheum officinale)	20/12/32	通腑祛痰法治疗中风32例疗效观察_李景春	2012	李景春, 汪经革. 通腑祛痰法治疗中风32例疗效观察[J]. 中国医药科学, 2012, 2(24):103-104.
	11	藁木、马钱子(Strychnos nux-vomica)、水蛭、地龙（Pheretima aspergillum）、全蝎(Buthus martensii)、土元、九香虫、乌梢蛇、豨签草(Siegesbeckia orientalis)、黄芪(Astragalus membranaceus)、人参(Panax ginseng)、当归（Angelica sinensis）、独活（Angelica pubescens）、秦芄、白芍(Paeonia lactiflora)、茯苓(Poria cocos)、天麻(Gastrodia elata)、益智仁（Alpinia oxyphylla）、黄精(Polygonatum sibiricum)、牛膝（Achyranthes bidentata）、远志(Polygala tenuifolia)、郁金(Curcuma aromatica)、山茱萸(Co…	14/15/29	中西医结合治疗中风后偏瘫29例临床分析_邵名亮	2004	邵名亮. 中西医结合治疗中风后偏瘫29例临床分析[J]. 井冈山医专学报, 2004, 11(5):75-76.
	12	地黄(Rehmannia glutinosa)、山药(Dioscorea opposita)、肉苁蓉(Desertliving Cistanche)、巴戟天(Morinda officinalis)、远志(Polygala tenuifolia)、山茱萸(Cornus officinalis)、石斛(Dendrobium nobile)、麦冬(Ophiopogon japonicus)、菖蒲（Acorus tatarinowii）、茯苓(Poria cocos)、石决明(Cristaria plicata)、牡蛎(Ostrea gigas)、丹参(Salvia miltiorrhiza)、五味子(Schisandra chinensis)	24/7/31	从肾论治中风恢复期31例体会_师元明	1999	师元明, 袁晓辉. 从肾论治中风恢复期31例体会[J]. 黑龙江医药科学, 1999(4).
		地黄(Rehmannia glutinosa)、山茱萸(Cornus officinalis)、石斛(Dendrobium nobile)、麦冬(Ophiopogon japonicus)、五味子(Schisandra chinensis)、菖蒲（Acorus tatarinowii）、远志(Polygala tenuifolia)、茯苓(Poria cocos)、肉苁蓉(Desertliving Cistanche)、桂皮(Cinnamomum japonicum)、附子、巴戟天(Morinda officinalis)、丹参(Salvia miltiorrhiza)、鸡血藤(Spatholobus suberectus)
	13	半夏(Pinellia ternata)、茯苓(Poria cocos)、陈皮(Citrus reticulata)、甘草(Glycyrrhiza uralensis)、天南星(Arisaema consanguineum)、枳实(Citrus aurantium)、厚朴(Magnolia officinalis)、竹茹(Bamboo Shavings)、赭石、地黄(Rehmannia glutinosa)、大黄(Rheum officinale)、芒硝	30/25/55	自拟通腑化痰汤治疗出血性脑卒中临床疗效分析_田建威	2013	田剑威, 董川. 自拟通腑化痰汤治疗出血性脑卒中临床疗效分析[J]. 中国医药科学, 2013, 3(6):86-87.
	14	当归（Angelica sinensis）、川芎(Ligusticum chuanxiong)、桃仁(Prunus persica)、地黄(Rehmannia glutinosa)、黄连(Coptis chinensis)、枳实(Citrus aurantium)、柴胡(Bupleurum scorzonerifolium)、牛膝（Achyranthes bidentata）、黄岑(Scutellaria baicalensis)、黄柏(Phellodendron amurense)、栀子(Gardenia jasminoides)、陈皮(Citrus reticulata)、半夏(Pinellia ternata)、桔梗(Platycodon grandiflorum)、甘草(Glycyrrhiza uralensis)	52/38/90	清心复神汤治疗中风后强哭强笑170例_刘黎明	2007	刘黎明, 任亚峰. 清心复神汤治疗中风后强哭强笑170例[J]. 中医研究, 2007, 20(3):36-37.
	15	黄芪(Astragalus membranaceus)、赤芍(Paeoniae Rubra)、红花(Carthamus tinctorius)、川芎(Ligusticum chuanxiong)、当归（Angelica sinensis）、桃仁(Prunus persica)、地龙（Pheretima aspergillum）	28/22/50	针灸与补阳还五汤治疗中风后遗症100例的临床疗效观察_王为龙	2014	王为龙. 针灸与补阳还五汤治疗中风后遗症100例的临床疗效观察[J]. 大家健康旬刊, 2014(5):42-43.
	16	黄芪(Astragalus membranaceus)、丹参(Salvia miltiorrhiza)、大黄(Rheum officinale)、僵蚕(Bombyx mori)、全蝎(Buthus martensii)、麝香(Moschus moschiferus)、龙脑香(DryobAlanops aromatica)	28/20/48	芳香开窍法对急性缺血性中风治疗作用的临床观察_朱公平	2013	朱公平. 芳香开窍法对急性缺血性中风治疗作用的临床观察[J]. 河南外科学杂志, 2013, 19(6):62-63.
	17	杜仲(Eucommia ulmoides)、钩藤(Uncaria rhynchophylla)、桑寄生(Taxillus chinensis)、天麻(Gastrodia elata)、石决明(Cristaria plicata)、茯神(Poria cocos)、夜交藤(Polygonum multiflorum)、牛膝（Achyranthes bidentata）、益母草(Leonurus japonicus)、黄岑(Scutellaria baicalensis)、山栀子(Gardenia jasminoides)	55/25/80	辨证口服中药、针灸联合推拿治疗中风病80例临床观察_何立强	2013	何立强, 曾润清, 莫慧芝. 辨证口服中药、针灸联合推拿治疗中风病80例临床观察[J]. 实用中医内科杂志, 2013(23):70-71.
		淮山(Dioscorea opposita)、丹参(Salvia miltiorrhiza)、茯苓(Poria cocos)、白术(Atractylodes macrocephala)、枳实(Citrus aurantium)、竹茹(Bamboo Shavings)、陈皮(Citrus reticulata)、半夏(Pinellia ternata)、天麻(Gastrodia elata)、天南星(Arisaema consanguineum)、牛膝（Achyranthes bidentata）、地龙（Pheretima aspergillum）、甘草(Glycyrrhiza uralensis)
		瓜蒌(Trichosanthes kirilowii)、天南星(Arisaema consanguineum)、大黄(Rheum officinale)、芒硝
		黄芪(Astragalus membranaceus)、桃仁(Prunus persica)、红花(Carthamus tinctorius)、赤芍(Paeoniae Rubra)、当归（Angelica sinensis）、地龙（Pheretima aspergillum）、川芎(Ligusticum chuanxiong)、甘草(Glycyrrhiza uralensis)、全蝎(Buthus martensii)
		龙骨、牡蛎(Ostrea gigas)、龟板、麦芽(Hordeum vulgare)、白芍(Paeonia lactiflora)、天门冬(Asparagus cochinchinensis)、赭石、牛膝（Achyranthes bidentata）、玄参(Scrophularia ningpoensis)、茵陈(Artemisia capillaries)、甘草(Glycyrrhiza uralensis)
	18	黄芪(Astragalus membranaceus)、赤芍(Paeoniae Rubra)、丹参(Salvia miltiorrhiza)、菖蒲（Acorus tatarinowii）、红花(Carthamus tinctorius)、川芎(Ligusticum chuanxiong)、当归（Angelica sinensis）、葛根(Pueraria lobata)、桃仁(Prunus persica)、地龙（Pheretima aspergillum）、远志(Polygala tenuifolia)、晒参（Panax ginseng）、水蛭、	47/33/80	益气活血醒脑汤治疗中风后遗症随机平行对照研究_张玉红	2013	张玉红, 张妍. 益气活血醒脑汤治疗中风后遗症随机平行对照研究[J]. 实用中医内科杂志, 2013(8s):21-22.
	19	水蛭、川芎(Ligusticum chuanxiong)、黄连(Coptis chinensis)、天南星(Arisaema consanguineum)、黄岑(Scutellaria baicalensis)、栀子(Gardenia jasminoides)、川贝(Fritillaria cirrhosa)母、天麻(Gastrodia elata)、郁金(Curcuma aromatica)、菖蒲（Acorus tatarinowii）、钩藤(Uncaria rhynchophylla)、茯苓(Poria cocos)、泽泻（Alisma orientalis）	80	中风醒脑化痰方联合西医治疗脑出血随机平行对照研究_韩永强	2013	韩永强. 中风醒脑化痰方联合西医治疗脑出血随机平行对照研究[J]. 实用中医内科杂志, 2013(11):21-22.
	20	黄芪(Astragalus membranaceus)、红花(Carthamus tinctorius)、当归（Angelica sinensis）、赤芍(Paeoniae Rubra)、川芎(Ligusticum chuanxiong)、桃仁(Prunus persica)、地龙（Pheretima aspergillum）、蝉蜕、僵蚕(Bombyx mori)、大黄(Rheum officinale)、郁金(Curcuma aromatica)	22/16/38	补阳还五汤合升降散治疗中风的临床观察_耿昌明	2013	耿昌明, 韦道明, 郑士荣,等. 补阳还五汤合升降散治疗中风的临床观察[J]. 深圳中西医结合杂志, 2013, 23(6):373-374.
	21	丹参(Salvia miltiorrhiza)、龙胆草(Gentiana scabra)、黄岑(Scutellaria baicalensis)、栀子(Gardenia jasminoides)、大黄(Rheum officinale)、枳实(Citrus aurantium)、钩藤(Uncaria rhynchophylla)、珍珠母(Cristaria plicata)、石决明(Cristaria plicata)、竹茹(Bamboo Shavings)、天竺黄(Polygonatum odoratum)、菖蒲（Acorus tatarinowii）、郁金(Curcuma aromatica)、麦冬(Ophiopogon japonicus)、石斛(Dendrobium nobile)	23/15/38	清泻活血汤治疗痰火瘀闭证急性脑出血临床研究_罗新	2013	罗新. 清泻活血汤治疗痰火瘀闭证急性脑出血临床研究[J]. 中医学报, 2013, 28(12):1897-1898.
	22	牛膝（Achyranthes bidentata）、赭石、龙骨、牡蛎(Ostrea gigas)、龟板、玄参(Scrophularia ningpoensis)、天门冬(Asparagus cochinchinensis)、川楝子(Melia toosendan)、麦芽(Hordeum vulgare)、茵陈(Artemisia capillaries)、甘草(Glycyrrhiza uralensis)、白芍(Paeonia lactiflora)	18/12/30	镇肝熄风汤治疗中风肝肾亏虚证60例疗效观察_刘英姿	2013	刘英姿, 郭剑锋. 镇肝熄风汤治疗中风肝肾亏虚证60例疗效观察[J]. 中国民族民间医药, 2013, 22(20):34-34.
	23	蜈蚣(Centipede)、赭石、菊花(Chrysanthemum morifolium)、天麻(Gastrodia elata)、鸡血藤(Spatholobus suberectus)、牛膝（Achyranthes bidentata）、钩藤(Uncaria rhynchophylla)、白芍(Paeonia lactiflora)、地龙（Pheretima aspergillum）、郁金(Curcuma aromatica)、甘草(Glycyrrhiza uralensis)、水蛭	47	中西医结合治疗急性脑出血47例疗效分析_陈敬毅	2013	陈敬毅. 中西医结合治疗急性脑出血47例疗效分析[J]. 亚太传统医药, 2013, 9(12):117-118.
	24	黄芪(Astragalus membranaceus)、桃仁(Prunus persica)、红花(Carthamus tinctorius)、赤芍(Paeoniae Rubra)、当归（Angelica sinensis）、地龙（Pheretima aspergillum）、川芎(Ligusticum chuanxiong)	19/11/30	补阳还五汤加减治疗脑血栓临床分析_刘煜	2013	刘煜. 补阳还五汤加减治疗脑血栓临床分析[J]. 现代诊断与治疗, 2013(14):3169-3170.
	25	天南星(Arisaema consanguineum)、茯苓(Poria cocos)、丹参(Salvia miltiorrhiza)、当归（Angelica sinensis）	162	脑卒中的中医分型及综合康复治疗(附202例临床分析)_汤宗明	1993	汤宗明, 姚龙华, 朱智慧. 脑卒中的中医分型及综合康复治疗(附202例临床分析)[J]. 中国康复医学杂志, 1993(4).
		黄芪(Astragalus membranaceus)、丹参(Salvia miltiorrhiza)、半夏(Pinellia ternata)、陈皮(Citrus reticulata)
		当归（Angelica sinensis）、丹参(Salvia miltiorrhiza)、地黄(Rehmannia glutinosa)、龟板
		丹参(Salvia miltiorrhiza)、黄芪(Astragalus membranaceus)、鹿角胶(Cervus elaphus)、淫羊藿(Epimedium Herb)
	26	黄芪(Astragalus membranaceus)、当归（Angelica sinensis）、赤芍(Paeoniae Rubra)、地龙（Pheretima aspergillum）、川芎(Ligusticum chuanxiong)、桃仁(Prunus persica)、红花(Carthamus tinctorius)、水蛭、全蝎(Buthus martensii)、桂枝(Cinnamomum cassia)、牛膝（Achyranthes bidentata）	47/20/67	补阳还五汤治疗中风恢复期患者67例临床观察_朱瑞兵	2011	朱瑞兵. 补阳还五汤治疗中风恢复期患者67例临床观察[J]. 中国医学创新, 2011, 08(3):58-59.
	27	黄连(Coptis chinensis)、黄岑(Scutellaria baicalensis)、黄柏(Phellodendron amurense)、栀子(Gardenia jasminoides)、	92/59/151	黄连解毒汤对急性脑出血与脑梗塞火毒证的效应差异及相关机制_王革生	2013	王革生, 张允岭, 张志辰,等. 黄连解毒汤对急性脑出血与脑梗塞火毒证的效应差异及相关机制[J]. 中华中医药杂志, 2013(11):3178-3181.
	28	黄芪(Astragalus membranaceus)、当归（Angelica sinensis）、赤芍(Paeoniae Rubra)、地龙（Pheretima aspergillum）、川芎(Ligusticum chuanxiong)、红花(Carthamus tinctorius)、桃仁(Prunus persica)、丹参(Salvia miltiorrhiza)、鸡血藤(Spatholobus suberectus)、枸杞(Lycium chinense)、桑寄生(Taxillus chinensis)	34/22/56	补阳还五汤加减治疗中风后遗症56例_江永宏	2013	江永宏. 补阳还五汤加减治疗中风后遗症56例[J]. 光明中医, 2013, 28(12):2654-2655.
	29	黄连(Coptis chinensis)、半夏(Pinellia ternata)、竹茹(Bamboo Shavings)、枳实(Citrus aurantium)、陈皮(Citrus reticulata)、茯苓(Poria cocos)、甘草(Glycyrrhiza uralensis)	45/31/76	黄连温胆汤加味治疗中风76例_冯爱萍	1997	冯爱萍. 黄连温胆汤加味治疗中风76例[J]. 山东中医药大学学报, 1997(3):191-192.
	30	黄芪(Astragalus membranaceus)、川芎(Ligusticum chuanxiong)、红花(Carthamus tinctorius)、人参(Panax ginseng)、甘草(Glycyrrhiza uralensis)、全蝎(Buthus martensii)、僵蚕(Bombyx mori)、蝉蜕、安息香(Styrax benzoin)、钩藤(Uncaria rhynchophylla)、益智仁（Alpinia oxyphylla）	42/31/73	中西医结合治疗缺血性脑中风急性期的效果研究_代福存	2014	代福存, 魏启明. 中西医结合治疗缺血性脑中风急性期的效果研究[J]. 大家健康:学术版, 2014(6):17-18.
	31	天麻(Gastrodia elata)、钩藤(Uncaria rhynchophylla)、石决明(Cristaria plicata)、珍珠(Cristaria plicata)母、桑叶(Morus alba)、菊花(Chrysanthemum morifolium)、山栀、黄岑(Scutellaria baicalensis)、牛膝（Achyranthes bidentata）、杜仲(Eucommia ulmoides)、益母草(Leonurus japonicus)、桑寄生(Taxillus chinensis)、夜交藤(Polygonum multiflorum)、茯神(Poria cocos)	14/6/20	涤痰祛瘀为主治疗混合性中风20例临床探讨_刘茂才	1996	刘茂才, 黄燕, 黄培新,等. 涤痰祛瘀为主治疗混合性中风20例临床探讨[J]. 广州中医药大学学报, 1996(1):24-26.
		牛膝（Achyranthes bidentata）、赭石、龙骨、牡蛎(Ostrea gigas)、龟板、玄参(Scrophularia ningpoensis)、天门冬(Asparagus cochinchinensis)、川楝子(Melia toosendan)、麦芽(Hordeum vulgare)、茵陈(Artemisia capillaries)、甘草(Glycyrrhiza uralensis)、白芍(Paeonia lactiflora)
		黄芪(Astragalus membranaceus)、当归（Angelica sinensis）、赤芍(Paeoniae Rubra)、地龙（Pheretima aspergillum）、川芎(Ligusticum chuanxiong)、桃仁(Prunus persica)、红花(Carthamus tinctorius)
		羚羊角、钩藤(Uncaria rhynchophylla)、桑叶(Morus alba)、川贝(Fritillaria cirrhosa)、地黄(Rehmannia glutinosa)、菊花(Chrysanthemum morifolium)、白芍(Paeonia lactiflora)、茯神(Poria cocos)、甘草(Glycyrrhiza uralensis)
		天南星(Arisaema consanguineum)、半夏(Pinellia ternata)、枳实(Citrus aurantium)、茯苓(Poria cocos)、橘红(Citrus reticulate)、菖蒲（Acorus tatarinowii）、人参(Panax ginseng)、竹茹(Bamboo Shavings)、甘草(Glycyrrhiza uralensis)
	32	黄芪(Astragalus membranaceus)、地龙（Pheretima aspergillum）、当归（Angelica sinensis）、赤芍(Paeoniae Rubra)、丹参(Salvia miltiorrhiza)、桃仁(Prunus persica)、大黄(Rheum officinale)、红花(Carthamus tinctorius)、三棱(Sparganium stoloniferum)、莪木(Curcuma longa)	58/31/89	益气活血化瘀法治疗老年缺血性中风89例临床观察_俞企望	,2003	刘茂才, 黄燕, 黄培新,等. 涤痰祛瘀为主治疗混合性中风20例临床探讨[J]. 广州中医药大学学报, 1996(1):24-26.
	33	黄芪(Astragalus membranaceus)地龙（Pheretima aspergillum）当归（Angelica sinensis）川芎(Ligusticum chuanxiong)赤芍(Paeoniae Rubra)桃仁(Prunus persica)红花(Carthamus tinctorius)	53/32/85	中西医结合治疗中风后偏瘫疗效分析_蒋华忠	2013	蒋华忠, 李雪松. 中西医结合治疗中风后偏瘫疗效分析[J]. 中国医药科学, 2013(18):205-206.
	34	当归（Angelica sinensis）、赤芍(Paeoniae Rubra)、地黄(Rehmannia glutinosa)、桃仁(Prunus persica)、红花(Carthamus tinctorius)、桔梗(Platycodon grandiflorum)、枳实(Citrus aurantium)、青皮(Citrus reticulate)、僵蚕(Bombyx mori)、菖蒲（Acorus tatarinowii）	40	加味会厌逐瘀汤治疗卒中后假性球麻痹40例临床观察_贾奎	2013	贾奎. 加味会厌逐瘀汤治疗卒中后假性球麻痹40例临床观察[J]. 中国中医基础医学杂志, 2013(10):1235-1236.
	35	黄芪(Astragalus membranaceus)、当归（Angelica sinensis）、赤芍(Paeoniae Rubra)、川芎(Ligusticum chuanxiong)、桃仁(Prunus persica)、地龙（Pheretima aspergillum）、红花(Carthamus tinctorius)	59	补阳还五汤加减治疗早期出血性中风临床研究_郭春华	2014	郭春华, 闻峰. 补阳还五汤加减治疗早期出血性中风临床研究[J]. 亚太传统医药, 2014, 10(5):103-104.
	36	丹参(Salvia miltiorrhiza)、川芎(Ligusticum chuanxiong)、白芍(Paeonia lactiflora)、柴胡(Bupleurum scorzonerifolium)、枳实(Citrus aurantium)、香附(Cyperus rotundus)、茯苓(Poria cocos)、半夏(Pinellia ternata)、合欢（Albizzia lophantha）花、夜交藤(Polygonum multiflorum)、酸枣仁	102/78/180	疏肝解郁化瘀汤治疗中风后抑郁症疗效分析_董渭平	2012	董渭平, 陈芬, 邹玲华. 疏肝解郁化瘀汤治疗中风后抑郁症疗效分析[J]. 中国医学创新, 2012, 09(9):21-22.
	37	当归（Angelica sinensis）、赤芍(Paeoniae Rubra)、桃仁(Prunus persica)、红花(Carthamus tinctorius)、甘草(Glycyrrhiza uralensis)、桔梗(Platycodon grandiflorum)、地黄(Rehmannia glutinosa)、玄参(Scrophularia ningpoensis)、柴胡(Bupleurum scorzonerifolium)、枳实(Citrus aurantium)	23	会厌逐瘀汤配合针刺治疗脑卒中后假性球麻痹46例_张杰	2013	张杰. 会厌逐瘀汤配合针刺治疗脑卒中后假性球麻痹46例[J]. 中国老年学杂志, 2013, 33(13):3240-3241.
	38	龟板、磁石、龙齿、黄柏(Phellodendron amurense)、砂仁（Villous amomum）、附子、甘草(Glycyrrhiza uralensis)	25/21/46	温潜法治疗中风后抑郁症疗效观察_朱明龙	2013	朱明龙, 王润嵩. 温潜法治疗中风后抑郁症疗效观察[J]. 中国医学创新, 2013(2):131-132.
	39	黄芪(Astragalus membranaceus)、丹参(Salvia miltiorrhiza)、当归（Angelica sinensis）、桃仁(Prunus persica)、红花(Carthamus tinctorius)、川芎(Ligusticum chuanxiong)、赤芍(Paeoniae Rubra)、党参(Codonopsis pilosula)、地龙（Pheretima aspergillum）、水蛭、全蝎(Buthus martensii)、	29/17/46	益气逐瘀方对气虚血瘀型中风后遗症的疗效分析_周晓晖	2014	周晓晖, 许玉娇, 卢瑞丽. 益气逐瘀方对气虚血瘀型中风后遗症的疗效分析[J]. 中国中医基础医学杂志, 2014(2):204-205.
	40	当归（Angelica sinensis）、川芎(Ligusticum chuanxiong)、白芍(Paeonia lactiflora)、红花(Carthamus tinctorius)、人参(Panax ginseng)、五味子(Schisandra chinensis)、马钱子(Strychnos nux-vomica)、天南星(Arisaema consanguineum)、吴茱萸(Evodia rutaecarpa)、龙脑香(DryobAlanops aromatica)	32/22/54	华佗再造丸治疗脑卒中恢复期的临床疗效分析_郑锋生	2015	郑锋生. 华佗再造丸治疗脑卒中恢复期的临床疗效分析[J]. 中国卫生标准管理, 2015(20):122-123.
	41	丹参(Salvia miltiorrhiza)、地龙（Pheretima aspergillum）、鸡血藤(Spatholobus suberectus)、赤芍(Paeoniae Rubra)、伸筋草(Lycopodium japonium)、路路通(Liquidambar formosana)、土元、僵蚕(Bombyx mori)、乌梢蛇、龙脑香(DryobAlanops aromatica)	45/37/80	活血通脑汤联合西医常规治疗缺血性中风急性期45例_郭新侠	2015	郭新侠. 活血通脑汤联合西医常规治疗缺血性中风急性期45例[J]. 中医研究, 2015(7):7-8.
	42	黄芪(Astragalus membranaceus)、当归（Angelica sinensis）、赤芍(Paeoniae Rubra)、丹参(Salvia miltiorrhiza)、川芎(Ligusticum chuanxiong)、桃仁(Prunus persica)、桂枝(Cinnamomum cassia)、红花(Carthamus tinctorius)、地龙（Pheretima aspergillum）、牛膝（Achyranthes bidentata）、甘草(Glycyrrhiza uralensis)	116	中医辨证论治116例中风后遗症临床研究_刘自强	2015	刘自强, 吴正清, 胡土生. 中医辨证论治116例中风后遗症临床研究[J]. 亚太传统医药, 2015, 11(16):95-96.
		生赭石、龙骨、牡蛎(Ostrea gigas)、生龟板、白芍(Paeonia lactiflora)、玄参(Scrophularia ningpoensis)、牛膝（Achyranthes bidentata）、麦芽(Hordeum vulgare)、茵陈(Artemisia capillaries)、川楝子(Melia toosendan)、甘草(Glycyrrhiza uralensis)
		半夏(Pinellia ternata)、白术(Atractylodes macrocephala)、天麻(Gastrodia elata)、陈皮(Citrus reticulata)、茯苓(Poria cocos)、川芎(Ligusticum chuanxiong)、地龙（Pheretima aspergillum）、甘草(Glycyrrhiza uralensis)
		地黄(Rehmannia glutinosa)、菖蒲（Acorus tatarinowii）、远志(Polygala tenuifolia)、巴戟天(Morinda officinalis)、肉苁蓉(Desertliving Cistanche)、茯苓(Poria cocos)、麦冬(Ophiopogon japonicus)、附子、五味子(Schisandra chinensis)、石斛(Dendrobium nobile)、桂枝(Cinnamomum cassia)
	43	大黄(Rheum officinale)、芒硝、厚朴(Magnolia officinalis)、枳实(Citrus aurantium)、栝楼(Trichosanthes kirilowii)、天南星(Arisaema consanguineum)	35	化痰通腑法治疗中风病急性期痰热腑实证105例临床观察_刘惠杰	2015	刘惠杰, 徐寅平, 顾兆一,等. 化痰通腑法治疗中风病急性期痰热腑实证105例临床观察[J]. 中国中医基础医学杂志, 2015(5):616-618.
	44	山茱萸(Cornus officinalis)、地黄(Rehmannia glutinosa)、茯苓(Poria cocos)、女贞子(Ligustrum lucidum)、泽泻（Alisma orientalis）、黄芪(Astragalus membranaceus)、首乌、山药(Dioscorea opposita)、墨旱莲(Eclipta prostrata)、牡丹皮(Paeonia moutan)	15/10/25	中药治疗中风恢复期50例疗效评价_薛李	2013	薛李. 中药治疗中风恢复期50例疗效评价[J]. 中国处方药, 2014(12):123-124.
		紫河车(Homo sapiens)、山茱萸(Cornus officinalis)、茯苓(Poria cocos)、泽泻（Alisma orientalis）、附子、肉苁蓉(Desertliving Cistanche)、肉桂(Cinnamomum cassia)、山药(Dioscorea opposita)、黄芪(Astragalus membranaceus)、牡丹皮(Paeonia moutan)
	45	川芎(Ligusticum chuanxiong)、当归（Angelica sinensis）、地龙（Pheretima aspergillum）、山茱萸(Cornus officinalis)、葛根(Pueraria lobata)、玄参(Scrophularia ningpoensis)、牛膝（Achyranthes bidentata）、僵蚕(Bombyx mori)、地黄(Rehmannia glutinosa)、水蛭、全蝎(Buthus martensii)	87	滋阴活血法防治缺血性中风刍议_唐旭洪	2014	唐旭洪, 苏春寿, 祝美珍. 滋阴活血法防治缺血性中风刍议[J]. 中国中医基础医学杂志, 2012(9):1003-1004.
		丹参(Salvia miltiorrhiza)、葛根(Pueraria lobata)、灯盏细辛(Asarum sieboldii)、川芎(Ligusticum chuanxiong)	42
	46	丹参(Salvia miltiorrhiza)、桃仁(Prunus persica)、赤芍(Paeoniae Rubra)、红花(Carthamus tinctorius)、当归（Angelica sinensis）、桑寄生(Taxillus chinensis)、牛膝（Achyranthes bidentata）、水蛭、蜈蚣(Centipede)、全蝎(Buthus martensii)、桂枝(Cinnamomum cassia)、菖蒲（Acorus tatarinowii）、地黄(Rehmannia glutinosa)	80	中西医结合治疗脑梗死后遗症80例疗效观察_李俐娟	2014	李俐娟, 周景芬. 中西医结合治疗脑梗死后遗症80例疗效观察[J]. 微创医学, 2014, 9(6):776-777.
	47	丹参(Salvia miltiorrhiza)、川芎(Ligusticum chuanxiong)、桃仁(Prunus persica)、红花(Carthamus tinctorius)、赤芍(Paeoniae Rubra)、珍珠(Cristaria plicata)母、牛膝（Achyranthes bidentata）、黄岑(Scutellaria baicalensis)、山栀、夏枯草(Prunella vulgaris)	57/36/93	活血祛瘀法治疗中风先兆93例_张本奇	1997	张本奇, 魏鹏. 活血祛瘀法治疗中风先兆93例[J]. 中医研究, 1997(4):36-37.
		丹参(Salvia miltiorrhiza)、川芎(Ligusticum chuanxiong)、桃仁(Prunus persica)、红花(Carthamus tinctorius)、赤芍(Paeoniae Rubra)、白芍(Paeonia lactiflora)、元参、天门冬(Asparagus cochinchinensis)、龟板、龙骨、牡蛎(Ostrea gigas)、牛膝（Achyranthes bidentata）、枸杞(Lycium chinense)、首乌
		丹参(Salvia miltiorrhiza)、川芎(Ligusticum chuanxiong)、桃仁(Prunus persica)、红花(Carthamus tinctorius)、赤芍(Paeoniae Rubra)、黄芪(Astragalus membranaceus)、党参(Codonopsis pilosula)、桂枝(Cinnamomum cassia)、丝瓜(Luffa cylindrica)、甘草(Glycyrrhiza uralensis)
		丹参(Salvia miltiorrhiza)、川芎(Ligusticum chuanxiong)、桃仁(Prunus persica)、红花(Carthamus tinctorius)、赤芍(Paeoniae Rubra)、半夏(Pinellia ternata)、天南星(Arisaema consanguineum)、茯苓(Poria cocos)、白术(Atractylodes macrocephala)、枳实(Citrus aurantium)、橘红(Citrus reticulate)、僵蚕(Bombyx mori)
	48	当归（Angelica sinensis）、赤芍(Paeoniae Rubra)、红花(Carthamus tinctorius)、川芎(Ligusticum chuanxiong)、地龙（Pheretima aspergillum）、黄芪(Astragalus membranaceus)、党参(Codonopsis pilosula)、桂枝(Cinnamomum cassia)、半夏(Pinellia ternata)、天麻(Gastrodia elata)、茯苓(Poria cocos)、白附子(Typhonium giganteum)、牛膝（Achyranthes bidentata）、鸡血藤(Spatholobus suberectus)、全蝎(Buthus martensii)、水蛭	32/18/50	中风益气通络方治疗气虚痰瘀型急性缺血性中风50例_翟立华	2011	翟立华. 中风益气通络方治疗气虚痰瘀型急性缺血性中风50例[J]. 中医研究, 2011, 24(5):56-59.
	49	赤芍(Paeoniae Rubra)、川芎(Ligusticum chuanxiong)、淫羊藿(Epimedium Herb)、沙苑子(Astragalus complanatus)、巴戟天(Morinda officinalis)、地黄(Rehmannia glutinosa)、黄芪(Astragalus membranaceus)、水蛭、全蝎(Buthus martensii)、蒲黄(Typha angustata)、远志(Polygala tenuifolia)、菖蒲（Acorus tatarinowii）、泽泻（Alisma orientalis）、茯苓(Poria cocos)	58/42/100	补肾活血祛瘀方治疗中风病恢复期100例_赵平丽	2014	赵平丽, 陈曦, 吕哲. 补肾活血祛瘀方治疗中风病恢复期100例[J]. 中医研究, 2014, 27(12):19-21.
	50	附子、桂枝(Cinnamomum cassia)、水蛭、壁虎、苏木(Caesalpinia sappan)、白花蛇、马钱子(Strychnos nux-vomica)、伸筋草(Lycopodium japonium)	143/107/250	温阳活血法治疗中风恢复期250例_康存战	1997	康存战, 陈登, 王其政,等. 温阳活血法治疗中风恢复期250例[J]. 中医研究, 1997(3):34-35.
	51	大黄(Rheum officinale)、芒硝、厚朴(Magnolia officinalis)、枳实(Citrus aurantium)、栝楼(Trichosanthes kirilowii)、天南星(Arisaema consanguineum)、杏仁(Prunus armeniaca)、丹参(Salvia miltiorrhiza)	26/20/46	通腑泄热法治疗中风急性期46例_韩文刚	2004	韩文刚. 通腑泄热法治疗中风急性期46例[J]. 中国中医基础医学杂志, 2004, 10(10):32-32.
	52	桃仁(Prunus persica)、红花(Carthamus tinctorius)、川乌（Aconitum carmichaeli）、天南星(Arisaema consanguineum)、白附子(Typhonium giganteum)、木香(Aucklandia lappa)、酒军、郁金(Curcuma aromatica)、生姜(Zingiber officinale)	29/17/46	乌附星香汤治疗中风病恢复期46例临床观察_杨莉	1999	杨莉. 乌附星香汤治疗中风病恢复期46例临床观察[J]. 成都中医药大学学报, 1999, 22(1):33-34.
	53	天南星(Arisaema consanguineum)、半夏(Pinellia ternata)、枳实(Citrus aurantium)、灯盏花(Erigeron breviscapus)、茯苓(Poria cocos)、橘红(Citrus reticulate)、菖蒲（Acorus tatarinowii）、竹茹(Bamboo Shavings)、甘草(Glycyrrhiza uralensis)、水蛭、党参(Codonopsis pilosula)	12/23/35	涤痰汤加减联合针刺辨治缺血性中风的临床研究_冯雪瑾	2013	冯雪瑾, 王正心. 涤痰汤加减联合针刺辨治缺血性中风的临床研究[J]. 中国中医基础医学杂志, 2013(11):1334-1335.
	54	半夏(Pinellia ternata)、白术(Atractylodes macrocephala)、天麻(Gastrodia elata)、陈皮(Citrus reticulata)、茯苓(Poria cocos)、菖蒲（Acorus tatarinowii）、远志(Polygala tenuifolia)、枳实(Citrus aurantium)、水蛭、土元	40/6/46	“中风阴阳类证辨证及其方证疗效体”治疗症状性大脑中动脉狭窄的远期疗效_牛昱光	2014	牛昱光, 李加玲, 黄燕. “中风阴阳类证辨证及其方证疗效体系”治疗症状性大脑中动脉狭窄的远期疗效[J]. 中国实验方剂学杂志, 2014, 20(6):192-195.
		地黄(Rehmannia glutinosa)、山茱萸(Cornus officinalis)、石斛(Dendrobium nobile)、麦冬(Ophiopogon japonicus)、五味子(Schisandra chinensis)、菖蒲（Acorus tatarinowii）、远志(Polygala tenuifolia)、茯苓(Poria cocos)、肉苁蓉(Desertliving Cistanche)、桂皮(Cinnamomum japonicum)、附子、巴戟天(Morinda officinalis)
		黄芪(Astragalus membranaceus)、当归（Angelica sinensis）、赤芍(Paeoniae Rubra)、地龙（Pheretima aspergillum）、川芎(Ligusticum chuanxiong)、桃仁(Prunus persica)、红花(Carthamus tinctorius)
		天麻(Gastrodia elata)、钩藤(Uncaria rhynchophylla)、石决明(Cristaria plicata)、珍珠(Cristaria plicata)母、桑叶(Morus alba)、菊花(Chrysanthemum morifolium)、山栀、黄岑(Scutellaria baicalensis)、牛膝（Achyranthes bidentata）、杜仲(Eucommia ulmoides)、益母草(Leonurus japonicus)、桑寄生(Taxillus chinensis)、夜交藤(Polygonum multiflorum)、茯神(Poria cocos)
	55	三七(Panax notoginseng)、莪木(Curcuma longa)、蒲黄(Typha angustata)、大黄(Rheum officinale)、山栀、黄岑(Scutellaria baicalensis)、茯苓(Poria cocos)、瓜蒌(Trichosanthes kirilowii)	71/42/114	活血化瘀方案对脑出血患者生活质量改善的影响_陈澈	2014	陈澈, 院立新, 李净娅,等. 活血化瘀方案对脑出血患者生活质量改善的影响[J]. 中国药物警戒, 2014(8):462-464.
		三七(Panax notoginseng)、莪木(Curcuma longa)、蒲黄(Typha angustata)、天麻(Gastrodia elata)、钩藤(Uncaria rhynchophylla)、赤芍(Paeoniae Rubra)、茯苓(Poria cocos)、生石决明(Cristaria plicata)
		三七(Panax notoginseng)、莪木(Curcuma longa)、蒲黄(Typha angustata)、瓜蒌(Trichosanthes kirilowii)、半夏(Pinellia ternata)、茯苓(Poria cocos)、大黄(Rheum officinale)
	56	人参(Panax ginseng)、白术(Atractylodes macrocephala)、甘草(Glycyrrhiza uralensis)、陈皮(Citrus reticulata)、当归（Angelica sinensis）、茯苓(Poria cocos)、黄芪(Astragalus membranaceus)、半夏(Pinellia ternata)、柴胡(Bupleurum scorzonerifolium)、升麻(Cimicifuga foetida)、天麻(Gastrodia elata)、防风(Saposhnikovia divaricate)	101	名医类案和续名医类案中风用药规律探讨_徐阳孙	1989	徐阳孙, 吴文刚, 孙丽华. 《名医类案》和《续名医类案》中风用药规律探讨[J]. 中华中医药杂志, 1989(6):50-52.
	57	天南星(Arisaema consanguineum)、瓜蒌(Trichosanthes kirilowii)、菖蒲（Acorus tatarinowii）、郁金(Curcuma aromatica)、桃仁(Prunus persica)、大黄(Rheum officinale)、枳实(Citrus aurantium)、厚朴(Magnolia officinalis)、火麻仁(Cannabis sativa)、钩藤(Uncaria rhynchophylla)、麦冬(Ophiopogon japonicus)、丹参(Salvia miltiorrhiza)、赤芍(Paeoniae Rubra)、党参(Codonopsis pilosula)、甘草(Glycyrrhiza uralensis)	25/13/38	中风通腑清窍方联合西医常规治疗急性缺血性中风痰热腑实证38例_马文强	2011	马文强, 华琼. 中风通腑清窍方联合西医常规治疗急性缺血性中风痰热腑实证38例[J]. 中医研究, 2011, 24(9):42-44.
	58	川芎(Ligusticum chuanxiong)、血蝎、土元、蒲黄(Typha angustata)、海蛤壳、瞿麦(Dianthus superbus)、黄精(Polygonatum sibiricum)、地黄(Rehmannia glutinosa)、砂仁（Villous amomum）	14/16/30	活络育阴汤治疗糖尿病合并脑梗死的临床研究_李丰衣	2002	李丰衣, 南征. 活络育阴汤治疗糖尿病合并脑梗死的临床研究[J]. 山东中医药大学学报, 2002, 26(2):120-123.
	59	大黄(Rheum officinale)、水蛭、瓜蒌(Trichosanthes kirilowii)、菖蒲（Acorus tatarinowii）。川芎(Ligusticum chuanxiong)、枳实(Citrus aurantium)、厚朴(Magnolia officinalis)、葛根(Pueraria lobata)	32/27/59	脑脉通方治疗急性缺血性中风的临床与实验研究_周迎春	1996	周迎春. 脑脉通方治疗急性缺血性中风的临床与实验研究[J]. 山东中医药大学学报, 1996(2):94-99.
	60	黄芪(Astragalus membranaceus)、当归（Angelica sinensis）、赤芍(Paeoniae Rubra)、川芎(Ligusticum chuanxiong)、桃仁(Prunus persica)、红花(Carthamus tinctorius)、地龙（Pheretima aspergillum）	34/26/60	补阳还五汤治疗早期缺血性中风SOD、MDA变化的研究_张道杰	1995	张道杰, 彭立义, 张德昌,等. 补阳还五汤治疗早期缺血性中风SOD、MDA变化的研究[J]. 中药药理与临床, 1995(6):48-49.
	61	黄芪(Astragalus membranaceus)、赤芍(Paeoniae Rubra)、当归（Angelica sinensis）、川芎(Ligusticum chuanxiong)、桃仁(Prunus persica)、红花(Carthamus tinctorius)、地龙（Pheretima aspergillum）、党参(Codonopsis pilosula)、白术(Atractylodes macrocephala)、茯苓(Poria cocos)、陈皮(Citrus reticulata)、甘草(Glycyrrhiza uralensis)	40	中医药治疗脑梗死临床研究进展_李定锋	2012	李定锋, 谭毅. 中医药治疗脑梗死临床研究进展[J]. 中国临床新医学, 2012, 05(7):687-689.
		当归（Angelica sinensis）、丹参(Salvia miltiorrhiza)、川芎(Ligusticum chuanxiong)、地龙（Pheretima aspergillum）、全蝎(Buthus martensii)、黄芪(Astragalus membranaceus)、半夏(Pinellia ternata)、天麻(Gastrodia elata)、香附(Cyperus rotundus)、三七(Panax notoginseng)	60
		赤芍(Paeoniae Rubra)、川芎(Ligusticum chuanxiong)、桃仁(Prunus persica)、红枣、红花(Carthamus tinctorius)、老葱（Allium fistulosum）、生姜(Zingiber officinale)、麝香(Moschus moschiferus)、黄酒	106
	62	当归（Angelica sinensis）、赤芍(Paeoniae Rubra)、党参(Codonopsis pilosula)、川芎(Ligusticum chuanxiong)、秦艽(Gentiana macrophylla)、羌活(Notopterygium incisum)、黄芪(Astragalus membranaceus)、牛膝（Achyranthes bidentata）、地黄(Rehmannia glutinosa)、生石膏、桑枝(Morus alba)	24/14/38	大秦艽汤加减治疗急性缺血性中风38例_李涛	1995	李涛, 周绍华. 大秦艽汤加减治疗急性缺血性中风38例[J]. 中医研究, 1995(3):21-22.
	63	当归（Angelica sinensis）、川芎(Ligusticum chuanxiong)、独活（Angelica pubescens）、白芍(Paeonia lactiflora)、石膏、甘草(Glycyrrhiza uralensis)、秦艽(Gentiana macrophylla)、羌活(Notopterygium incisum)、防风(Saposhnikovia divaricate)、白芷（Angelica dahurica）、黄岑(Scutellaria baicalensis)、白术(Atractylodes macrocephala)、茯苓(Poria cocos)、地黄(Rehmannia glutinosa)、地黄(Rehmannia glutinosa)	20	祛风药在中风治疗中的运用_冯学功	1995	冯学功. 祛风药在中风治疗中的运用[J]. 中华中医药杂志, 1995(2):22-24.
	64	蜈蚣(Centipede)、全蝎(Buthus martensii)、丹参(Salvia miltiorrhiza)、当归（Angelica sinensis）	125	滋阴活血法治疗脑中风后遗症之研究_廖瑞榕	2005	廖瑞榕. 滋阴活血法治疗脑中风后遗症之研究[D]. 南京中医药大学, 2005.
	65	黄芪(Astragalus membranaceus)、丹参(Salvia miltiorrhiza)、牛膝（Achyranthes bidentata）、赤芍(Paeoniae Rubra)、水蛭、枳实(Citrus aurantium)、地龙（Pheretima aspergillum）、地黄(Rehmannia glutinosa)、桃仁(Prunus persica)、红花(Carthamus tinctorius)、当归（Angelica sinensis）、甘草(Glycyrrhiza uralensis)、柴胡(Bupleurum scorzonerifolium)	80	血府逐瘀汤加减配合功能锻炼治疗中风后遗症临床观察_周波	2012	周波. 血府逐瘀汤加减配合功能锻炼治疗中风后遗症临床观察[J]. 中华中医药杂志, 2012(6):1724-1726.
	66	熟大黄(Rheum officinale)、地黄(Rehmannia glutinosa)、水牛角(Bubalus bubalis)、赤芍(Paeoniae Rubra)、牡丹皮(Paeonia moutan)、菖蒲（Acorus tatarinowii）	120/48/168	凉血通瘀中药治疗脑出血急性期168例疗效观察_过伟峰	2012	过伟峰, 张兰坤, 吴勉华,等. 凉血通瘀中药治疗脑出血急性期168例疗效观察[J]. 北京中医药大学学报, 2012, 35(9):603-606.
	67	熟大黄(Rheum officinale)、地黄(Rehmannia glutinosa)、水牛角(Bubalus bubalis)、赤芍(Paeoniae Rubra)、牡丹皮(Paeonia moutan)、菖蒲（Acorus tatarinowii）	69/27/96	凉血通瘀方治疗96例脑出血急性期瘀热阻窍证疗效观察_马慧敏	2011	马慧敏, 过伟峰, 袁园,等. 凉血通瘀方治疗96例脑出血急性期瘀热阻窍证疗效观察[J]. 北京中医药大学学报, 2011, 34(5):348-352.
	68	大黄(Rheum officinale)、水牛角(Bubalus bubalis)、地黄(Rehmannia glutinosa)、赤芍(Paeoniae Rubra)、牡丹皮(Paeonia moutan)、菖蒲（Acorus tatarinowii）	24/10/34	凉血通瘀方治疗脑出血的临床研究_袁园	2009	袁园, 过伟峰, 吴勉华. 凉血通瘀方治疗脑出血的临床研究[J]. 南京中医药大学学报, 2009, 25(4):265-267.
	69	瓜蒌(Trichosanthes kirilowii)、天南星(Arisaema consanguineum)、大黄(Rheum officinale)、芒硝、丹参(Salvia miltiorrhiza)、赤芍(Paeoniae Rubra)、鸡血藤(Spatholobus suberectus)、威灵仙(Chinese Clematis)	92/66/158	化痰通腑法治疗中风病158例疗效观察_王永炎		王永炎, 李秀琴, 邓振明,等. 化痰通腑法治疗中风病158例疗效观察[J]. 中华中医药杂志, 1986.
	70	天麻(Gastrodia elata)、钩藤(Uncaria rhynchophylla)、石决明(Cristaria plicata)、珍珠(Cristaria plicata)母、桑叶(Morus alba)、菊花(Chrysanthemum morifolium)、山栀、黄岑(Scutellaria baicalensis)、牛膝（Achyranthes bidentata）、杜仲(Eucommia ulmoides)、益母草(Leonurus japonicus)、桑寄生(Taxillus chinensis)、夜交藤(Polygonum multiflorum)、茯神(Poria cocos)	18	缺血性中风病急性期常用中药复方与证候要素的关系（359例）_辛喜艳	2010	辛喜艳, 张华, 高颖. 缺血性中风病急性期常用中药复方与证候要素的关系[C]// 国家中医药管理局脑病重点研究室建设研讨会暨中风病科研成果推广交流会论文汇编. 2010:1221-1225.
		牛膝（Achyranthes bidentata）、赭石、龙骨、牡蛎(Ostrea gigas)、龟板、玄参(Scrophularia ningpoensis)、天门冬(Asparagus cochinchinensis)、川楝子(Melia toosendan)、麦芽(Hordeum vulgare)、茵陈(Artemisia capillaries)、甘草(Glycyrrhiza uralensis)、白芍(Paeonia lactiflora)	21
		半夏(Pinellia ternata)、白术(Atractylodes macrocephala)、天麻(Gastrodia elata)、陈皮(Citrus reticulata)、茯苓(Poria cocos)、菖蒲（Acorus tatarinowii）、远志(Polygala tenuifolia)、枳实(Citrus aurantium)、水蛭、土元	94
		瓜蒌(Trichosanthes kirilowii)、天南星(Arisaema consanguineum)、大黄(Rheum officinale)、芒硝	32
		半夏(Pinellia ternata)、竹茹(Bamboo Shavings)、枳实(Citrus aurantium)、陈皮(Citrus reticulata)、甘草(Glycyrrhiza uralensis)、茯苓(Poria cocos)	152
		黄芪(Astragalus membranaceus)、当归（Angelica sinensis）、赤芍(Paeoniae Rubra)、地龙（Pheretima aspergillum）、川芎(Ligusticum chuanxiong)、红花(Carthamus tinctorius)、桃仁(Prunus persica)	134
	71	当归（Angelica sinensis）、桃仁(Prunus persica)、丹参(Salvia miltiorrhiza)、桑枝(Morus alba)、半夏(Pinellia ternata)、天南星(Arisaema consanguineum)、葛根(Pueraria lobata)、续断(Dipsacus asperoides)、牛膝（Achyranthes bidentata）、地龙（Pheretima aspergillum）、水蛭、蜈蚣(Centipede)	22/16/38	化瘀通络汤治疗缺血性中风恢复期的研究_常富业	1998	常富业. 化瘀通络汤治疗缺血性中风恢复期的研究[J]. 山东中医药大学学报, 1998(6):432-435.
		黄芪(Astragalus membranaceus)、当归（Angelica sinensis）、赤芍(Paeoniae Rubra)、地龙（Pheretima aspergillum）、川芎(Ligusticum chuanxiong)、桃仁(Prunus persica)、红花(Carthamus tinctorius)	2019-11-30
	72	三七(Panax notoginseng)、大黄(Rheum officinale)、茯苓(Poria cocos)、蒲黄(Typha angustata)、莪木(Curcuma longa)、川芎(Ligusticum chuanxiong)、黄岑(Scutellaria baicalensis)	99/91/190	综合治疗高血压性脑出血（急性期）优化方案的研究_王伟民	2009	王伟民, 张社峰, 王松龄. 综合治疗高血压性脑出血(急性期)优化方案的研究[J]. 中华中医药杂志, 2009(7):859-861.
		太子参(Pseudostellaria heterophylla)、水蛭、天南星(Arisaema consanguineum)、何首乌(Polygonum multiflorum)、天麻(Gastrodia elata)、大黄(Rheum officinale)、全蝎(Buthus martensii)、决明子(Cassia tora)
	73	黄芪(Astragalus membranaceus)、丹参(Salvia miltiorrhiza)、党参(Codonopsis pilosula)、牛膝（Achyranthes bidentata）、地龙（Pheretima aspergillum）、当归（Angelica sinensis）、知母(Anemarrhena asphodeloides)、红花(Carthamus tinctorius)、桃仁(Prunus persica)、赤芍(Paeoniae Rubra)、全蝎(Buthus martensii)、川芎(Ligusticum chuanxiong)、羌活(Notopterygium incisum)、蜈蚣(Centipede)、乳香(Boswellia carterii)、没香(Commiphora myrrha)	31	枳实芍药散结合康复训练治疗中风后偏瘫痉挛的研究_金熙哲	2005	金熙哲. 枳实芍药散结合康复训练治疗中风后偏瘫痉挛的研究[D]. 北京中医药大学, 2005.
	74	黄芪(Astragalus membranaceus)、当归（Angelica sinensis）、赤芍(Paeoniae Rubra)、川芎(Ligusticum chuanxiong)、桃仁(Prunus persica)、红花(Carthamus tinctorius)、地龙（Pheretima aspergillum）	28/19/47	龙胆泻肝汤加减治疗中风60例_柳杨彬	1998	柳杨彬. 龙胆泻肝汤加减治疗中风60例[J]. 湖南中医杂志, 1998(6).
	75	天麻(Gastrodia elata)、钩藤(Uncaria rhynchophylla)、石决明(Cristaria plicata)、珍珠(Cristaria plicata)母、桑叶(Morus alba)、菊花(Chrysanthemum morifolium)、山栀、黄岑(Scutellaria baicalensis)、牛膝（Achyranthes bidentata）、杜仲(Eucommia ulmoides)、益母草(Leonurus japonicus)、桑寄生(Taxillus chinensis)、夜交藤(Polygonum multiflorum)、茯神(Poria cocos)	62	脑梗死中医治疗方法综述_潘国庆	2008	潘国庆, 罗清平. 脑梗死中医治疗方法综述[J]. 长沙民政职业技术学院学报, 2008, 15(1):107-108.
	76	天麻(Gastrodia elata)、川芎(Ligusticum chuanxiong)、丹参(Salvia miltiorrhiza)、白术(Atractylodes macrocephala)、茯苓(Poria cocos)、半夏(Pinellia ternata)、陈皮(Citrus reticulata)、赤芍(Paeoniae Rubra)、地龙（Pheretima aspergillum）、菖蒲（Acorus tatarinowii）、甘草(Glycyrrhiza uralensis)	45	祛瘀化痰通络方对中风（急性脑梗死）的临床研究_陈旺琨	2013	陈旺琨. 祛瘀化痰通络方对中风(急性脑梗死)的临床研究[D]. 湖北中医药大学, 2013.
	77	大黄(Rheum officinale)、瓜蒌(Trichosanthes kirilowii)、芒硝、天南星(Arisaema consanguineum)、	30	调理气机是中风病的重要治法（附30例临床资料总结）_李瑛	1991	李瑛, 陆永昌. 调理气机是中风病的重要治法(附30例临床资料总结)[J]. 山东中医药大学学报, 1991(3):48-52.
		半夏(Pinellia ternata)、白术(Atractylodes macrocephala)、天麻(Gastrodia elata)、天南星(Arisaema consanguineum)、丹参(Salvia miltiorrhiza)、大黄(Rheum officinale)
		黄芪(Astragalus membranaceus)、桃仁(Prunus persica)、赤芍(Paeoniae Rubra)、当归（Angelica sinensis）、红花(Carthamus tinctorius)、地龙（Pheretima aspergillum）、川芎(Ligusticum chuanxiong)
		牛膝（Achyranthes bidentata）、赭石、龙骨、牡蛎(Ostrea gigas)、龟板、玄参(Scrophularia ningpoensis)、天门冬(Asparagus cochinchinensis)、川楝子(Melia toosendan)、麦芽(Hordeum vulgare)、茵陈(Artemisia capillaries)、甘草(Glycyrrhiza uralensis)、白芍(Paeonia lactiflora)
	78	大黄(Rheum officinale)、芒硝、枳实(Citrus aurantium)、川楝子(Melia toosendan)、当归（Angelica sinensis）、白芍(Paeonia lactiflora)、莱菔子(Raphanus sativus)、木香(Aucklandia lappa)、乌药(Lindera aggregate)、陈皮(Citrus reticulata)、半夏(Pinellia ternata)、厚朴(Magnolia officinalis)	50/25/75	通腑汤治疗急性缺血性中风75例_秦远文	2015	秦远文, 吴颖. 通腑汤治疗急性缺血性中风75例[J]. 河南中医, 2015, 35(2):280-281.
	79	天南星(Arisaema consanguineum)、瓜蒌(Trichosanthes kirilowii)、芒硝、大黄(Rheum officinale)	26/24/50	星蒌承气汤加减治疗重症医学科中卒中患者相关性肺炎的临床观察_吴仕福	2014	吴仕福, 汪伟平, 韦启志. 星蒌承气汤加减治疗重症医学科中卒中患者相关性肺炎的临床观察[J]. 海峡药学, 2014(11):197-199.
	80	牛角(Bubalus bubalis)、羚羊角、牛膝（Achyranthes bidentata）、珍珠(Cristaria plicata)母、连翘(Forsythia suspense)、牡丹皮(Paeonia moutan)、玄参(Scrophularia ningpoensis)、地龙（Pheretima aspergillum）、地黄(Rehmannia glutinosa)、蜈蚣(Centipede)、全蝎(Buthus martensii)、僵蚕(Bombyx mori)	22/18/40	醒脑合剂治疗中风中脏腑风火上扰清窍证的临床观察_郭蓉娟	1997	郭蓉娟, 林越, 李恒敏,等. 醒脑合剂治疗中风中脏腑风火上扰清窍证的临床观察[J]. 北京中医药大学学报, 1997(5):46-47.
	81	半夏(Pinellia ternata)、白术(Atractylodes macrocephala)、天麻(Gastrodia elata)、天南星(Arisaema consanguineum)、丹参(Salvia miltiorrhiza)	6	治疗中风病（缺血性）方剂的筛选及其作用机理的实验研究_毕明刚	2001	毕明刚. 治疗中风病(缺血性)方剂的筛选及其作用机理的实验研究[D]. 黑龙江中医药大学, 2001.
		豨签草(Siegesbeckia orientalis)、水蛭、三七(Panax notoginseng)、当归（Angelica sinensis）、川芎(Ligusticum chuanxiong)、桃仁(Prunus persica)、红花(Carthamus tinctorius)、天南星(Arisaema consanguineum)、麝香(Moschus moschiferus)、龙脑香(DryobAlanops aromatica)	70
		人参(Panax ginseng)、黄芪(Astragalus membranaceus)、川芎(Ligusticum chuanxiong)、莪木(Curcuma longa)	132
		天麻(Gastrodia elata)、钩藤(Uncaria rhynchophylla)、石决明(Cristaria plicata)、珍珠(Cristaria plicata)母、桑叶(Morus alba)、菊花(Chrysanthemum morifolium)、山栀、黄岑(Scutellaria baicalensis)、牛膝（Achyranthes bidentata）、杜仲(Eucommia ulmoides)、益母草(Leonurus japonicus)、桑寄生(Taxillus chinensis)、夜交藤(Polygonum multiflorum)、茯神(Poria cocos)	62
	82	牛黄(Calculus bovis)、牛角(Bubalus bubalis)、麝香(Moschus moschiferus)、珍珠(Cristaria plicata)、朱砂、雄黄、黄连(Coptis chinensis)、黄岑(Scutellaria baicalensis)、栀子(Gardenia jasminoides)、郁金(Curcuma aromatica)、龙脑香(DryobAlanops aromatica)	256/184/440	中风病中医康复方案临床验证440例效果分析_王建华	2007	王建华, 王晓贞, 靳琦,等. 中风病中医康复方案临床验证440例效果分析[J]. 北京中医药大学学报, 2007, 30(2):127-129.
		苏合香(Liquidambar orientalis)、安息香(Styrax benzoin)、龙脑香(DryobAlanops aromatica)、牛角(Bubalus bubalis)、麝香(Moschus moschiferus)、檀香(Santalum album)、沉香(Aquilaria agallocha)、丁香(Eugenia caryopyhllata)、香附(Cyperus rotundus)、木香(Aucklandia lappa)、乳香(Boswellia carterii)、荜茇(Piper longum)、白术(Atractylodes macrocephala)、朱砂、 诃子(Terminalia chebula)
		人参(Panax ginseng)、麦冬(Ophiopogon japonicus)、五味子(Schisandra chinensis)
		天麻(Gastrodia elata)、钩藤(Uncaria rhynchophylla)、石决明(Cristaria plicata)、珍珠(Cristaria plicata)母、桑叶(Morus alba)、菊花(Chrysanthemum morifolium)、山栀、黄岑(Scutellaria baicalensis)、牛膝（Achyranthes bidentata）、杜仲(Eucommia ulmoides)、益母草(Leonurus japonicus)、桑寄生(Taxillus chinensis)、夜交藤(Polygonum multiflorum)、茯神(Poria cocos)
		牛膝（Achyranthes bidentata）、赭石、龙骨、牡蛎(Ostrea gigas)、龟板、玄参(Scrophularia ningpoensis)、天门冬(Asparagus cochinchinensis)、川楝子(Melia toosendan)、麦芽(Hordeum vulgare)、茵陈(Artemisia capillaries)、甘草(Glycyrrhiza uralensis)、白芍(Paeonia lactiflora)
		瓜蒌(Trichosanthes kirilowii)、天南星(Arisaema consanguineum)、大黄(Rheum officinale)、芒硝
		黄芪(Astragalus membranaceus)地龙（Pheretima aspergillum）当归（Angelica sinensis）川芎(Ligusticum chuanxiong)赤芍(Paeoniae Rubra)桃仁(Prunus persica)红花(Carthamus tinctorius)
		半夏(Pinellia ternata)、橘红(Citrus reticulate)、枳实(Citrus aurantium)、川芎(Ligusticum chuanxiong)、红花(Carthamus tinctorius)、远志(Polygala tenuifolia)、菖蒲（Acorus tatarinowii）、茯神(Poria cocos)、党参(Codonopsis pilosula)、丹参(Salvia miltiorrhiza)、甘草(Glycyrrhiza uralensis)
	83	黄芪(Astragalus membranaceus)、赤芍(Paeoniae Rubra)、白芍(Paeonia lactiflora)、地龙（Pheretima aspergillum）、香附(Cyperus rotundus)、鸡血藤(Spatholobus suberectus)、川芎(Ligusticum chuanxiong)、桃仁(Prunus persica)、丹参(Salvia miltiorrhiza)、郁金(Curcuma aromatica)、菖蒲（Acorus tatarinowii）、全蝎(Buthus martensii)、王不留行(Vaccaria segetalis)、甘草(Glycyrrhiza uralensis)	35/21/56	中医论治中风病56例体会_宋开夏	2004	宋开夏. 中医论治中风病56例体会[J]. 中国中医基础医学杂志, 2005, 11(2).
脑梗死 (Cerebral infarction)	1	丹参(Salvia miltiorrhiza)、红花(Carthamus tinctorius)、地龙（Pheretima aspergillum）、当归（Angelica sinensis）、川芎(Ligusticum chuanxiong)、桃红、生姜(Zingiber officinale)、大枣(Ziziphus jujuba)、半夏(Pinellia ternata)、白术(Atractylodes macrocephala)、天麻(Gastrodia elata)、茯苓(Poria cocos)、陈皮(Citrus reticulata)、甘草(Glycyrrhiza uralensis)	28	半夏白术天麻汤合自拟益气活血通络汤配合针灸穴位疗法对脑梗死的临床运用治疗探讨_李良全	2012	李良全. 半夏白术天麻汤合自拟益气活血通络汤配合针灸穴位疗法对脑梗死的临床运用治疗探讨[J]. 中国社区医师:医学专业, 2012, 14(8):228-228.
		丹参(Salvia miltiorrhiza)、红花(Carthamus tinctorius)、地龙（Pheretima aspergillum）、当归（Angelica sinensis）、川芎(Ligusticum chuanxiong)、黄芪(Astragalus membranaceus)、赤芍(Paeoniae Rubra)、水蛭、豨签草(Siegesbeckia orientalis)、全蝎(Buthus martensii)、蜈蚣(Centipede)、桑枝(Morus alba)、牛膝（Achyranthes bidentata）	32
	2	丹参(Salvia miltiorrhiza)、赤芍(Paeoniae Rubra)、地龙（Pheretima aspergillum）、陈皮(Citrus reticulata)、半夏(Pinellia ternata)、茯苓(Poria cocos)、山楂(Crataegus pinnatifida)、神曲、全蝎(Buthus martensii)	34/16/50	保和汤加味治疗痰瘀互阻型脑梗死50例_李金环	2000	李金环. 保和汤加味治疗痰瘀互阻型脑梗死50例[J]. 河北中医, 2000(5):370-370.
	3	天麻(Gastrodia elata)、钩藤(Uncaria rhynchophylla)、菊花(Chrysanthemum morifolium)、石决明(Cristaria plicata)、栀子(Gardenia jasminoides)、大黄(Rheum officinale)、牡蛎(Ostrea gigas)、天南星(Arisaema consanguineum)、菖蒲（Acorus tatarinowii）	41/27/68	辨证分型治疗脑梗死68例疗效观察_杨丽阳	2005	杨丽阳. 辨证分型治疗脑梗死 68例疗效观察[J]. 中国中医急症, 2005, 14(2):108-109.
		天麻(Gastrodia elata)、钩藤(Uncaria rhynchophylla)、白芍(Paeonia lactiflora)、葛根(Pueraria lobata)、夏枯草(Prunella vulgaris)、牛膝（Achyranthes bidentata）、茵陈(Artemisia capillaries)、地龙（Pheretima aspergillum）、菊花(Chrysanthemum morifolium)、
		黄芪(Astragalus membranaceus)、桃仁(Prunus persica)、红花(Carthamus tinctorius)、川芎(Ligusticum chuanxiong)、丹参(Salvia miltiorrhiza)、桑枝(Morus alba)、赤芍(Paeoniae Rubra)、葛根(Pueraria lobata)
		葛根(Pueraria lobata)、地黄(Rehmannia glutinosa)、杜仲(Eucommia ulmoides)、川芎(Ligusticum chuanxiong)、桃仁(Prunus persica)、鸡血藤(Spatholobus suberectus)、山药(Dioscorea opposita)
	4	半夏(Pinellia ternata)、白附子(Typhonium giganteum)、陈皮(Citrus reticulata)、茯苓(Poria cocos)、天麻(Gastrodia elata)、当归（Angelica sinensis）、白芍(Paeonia lactiflora)、僵蚕(Bombyx mori)、地龙（Pheretima aspergillum）、全蝎(Buthus martensii)、蜈蚣(Centipede)	46/104	辨证论治加虫类药治疗急性脑梗死104例总结_吴明华	2009	吴明华, 李雨, 王永生,等. 辨证论治加虫类药治疗急性脑梗死104例总结[J]. 湖南中医杂志, 2009, 25(5):12-14.
		天南星(Arisaema consanguineum)、瓜蒌(Trichosanthes kirilowii)、大黄(Rheum officinale)、枳实(Citrus aurantium)、厚朴(Magnolia officinalis)、丹参(Salvia miltiorrhiza)、赤芍(Paeoniae Rubra)、僵蚕(Bombyx mori)、地龙（Pheretima aspergillum）、全蝎(Buthus martensii)、蜈蚣(Centipede)	31/104
		黄芪(Astragalus membranaceus)、川芎(Ligusticum chuanxiong)、当归（Angelica sinensis）、桃仁(Prunus persica)、红花(Carthamus tinctorius)、赤芍(Paeoniae Rubra)、僵蚕(Bombyx mori)、地龙（Pheretima aspergillum）、全蝎(Buthus martensii)、蜈蚣(Centipede)	17/104
		白芍(Paeonia lactiflora)、天门冬(Asparagus cochinchinensis)、玄参(Scrophularia ningpoensis)、龙骨、牡蛎(Ostrea gigas)、龟板、赭石、天麻(Gastrodia elata)、钩藤(Uncaria rhynchophylla)、僵蚕(Bombyx mori)、地龙（Pheretima aspergillum）、全蝎(Buthus martensii)、蜈蚣(Centipede)	10/104
	5	天麻(Gastrodia elata)、钩藤(Uncaria rhynchophylla)、黄岑(Scutellaria baicalensis)、石决明(Cristaria plicata)、地黄(Rehmannia glutinosa)、石斛(Dendrobium nobile)、桑寄生(Taxillus chinensis)、何首乌(Polygonum multiflorum)、茯苓(Poria cocos)、僵蚕(Bombyx mori)、地龙（Pheretima aspergillum）、水蛭	30	辨证治疗伴糖尿病的急性脑梗死180例疗效观察_赵树良	2011	赵树良. 辨证治疗伴糖尿病的急性脑梗死180例疗效观察[D]. 南京中医药大学, 2011.
		赤芍(Paeoniae Rubra)、川芎(Ligusticum chuanxiong)、天南星(Arisaema consanguineum)、天竺黄(Polygonatum odoratum)、天麻(Gastrodia elata)、钩藤(Uncaria rhynchophylla)、石斛(Dendrobium nobile)、僵蚕(Bombyx mori)、地龙（Pheretima aspergillum）、水蛭	30
		桃仁(Prunus persica)、大黄(Rheum officinale)、芒硝、枳实(Citrus aurantium)、牡丹皮(Paeonia moutan)、黄岑(Scutellaria baicalensis)、赤芍(Paeoniae Rubra)、瓜蒌(Trichosanthes kirilowii)、牛膝（Achyranthes bidentata）、郁金(Curcuma aromatica)、水蛭、天南星(Arisaema consanguineum)	30
		黄芪(Astragalus membranaceus)、赤芍(Paeoniae Rubra)、川芎(Ligusticum chuanxiong)、当归（Angelica sinensis）、地龙（Pheretima aspergillum）、桃仁(Prunus persica)、红花(Carthamus tinctorius)、牛膝（Achyranthes bidentata）	30
		赭石、龙骨、白芍(Paeonia lactiflora)、天门冬(Asparagus cochinchinensis)、牛膝（Achyranthes bidentata）、牡蛎(Ostrea gigas)、玄参(Scrophularia ningpoensis)、龟板、甘草(Glycyrrhiza uralensis)	30
	6	当归（Angelica sinensis）、川芎(Ligusticum chuanxiong)、地龙（Pheretima aspergillum）、赤芍(Paeoniae Rubra)、黄芪(Astragalus membranaceus)、桃仁(Prunus persica)、红花(Carthamus tinctorius)、菖蒲（Acorus tatarinowii）	12/16/28	辨证治疗脑梗死85例临床观察_刘英斌	2008	刘英斌, 申罗英. 辨证治疗脑梗死85例临床观察[J]. 浙江中医杂志, 2008, 43(7):394-395.
		熟地、鳖甲、黄柏(Phellodendron amurense)、知母(Anemarrhena asphodeloides)、石斛(Dendrobium nobile)、桃仁(Prunus persica)、红花(Carthamus tinctorius)、白芍(Paeonia lactiflora)、陈皮(Citrus reticulata)、牛膝（Achyranthes bidentata）、当归（Angelica sinensis）、龙骨、牡蛎(Ostrea gigas)	12/20/32
		当归（Angelica sinensis）、丹参(Salvia miltiorrhiza)、赤芍(Paeoniae Rubra)、地龙（Pheretima aspergillum）、天竺黄(Polygonatum odoratum)、天南星(Arisaema consanguineum)、菖蒲（Acorus tatarinowii）、远志(Polygala tenuifolia)、全蝎(Buthus martensii)、木香(Aucklandia lappa)、甘草(Glycyrrhiza uralensis)、天麻(Gastrodia elata)	8/12/20
	7	秦艽(Gentiana macrophylla)、羌活(Notopterygium incisum)、防风(Saposhnikovia divaricate)、白芷（Angelica dahurica）、细辛(Asarum sieboldii)、地黄(Rehmannia glutinosa)、当归（Angelica sinensis）、川芎(Ligusticum chuanxiong)、赤芍(Paeoniae Rubra)、白附子(Typhonium giganteum)、全蝎(Buthus martensii)、片郁金(Curcuma aromatica)、鸡血藤(Spatholobus suberectus)	72/48/120	辨证治疗脑梗死120例_谭红刚	2006	谭红刚. 辨证治疗脑梗死120例[J]. 光明中医, 2006, 21(5):67-68.
		白芍(Paeonia lactiflora)、天门冬(Asparagus cochinchinensis)、玄参(Scrophularia ningpoensis)、龙骨、牡蛎(Ostrea gigas)、龟板、赭石、天麻(Gastrodia elata)、牛膝（Achyranthes bidentata）、菊花(Chrysanthemum morifolium)、天南星(Arisaema consanguineum)、鸡血藤(Spatholobus suberectus)、郁金(Curcuma aromatica)、竹沥、全蝎(Buthus martensii)
		黄芪(Astragalus membranaceus)、桃红、红花(Carthamus tinctorius)、当归（Angelica sinensis）、赤芍(Paeoniae Rubra)、地龙（Pheretima aspergillum）、全蝎(Buthus martensii)、牛膝（Achyranthes bidentata）、土元、白附子(Typhonium giganteum)、僵蚕(Bombyx mori)、菖蒲（Acorus tatarinowii）、鸡血藤(Spatholobus suberectus)
	8	人参(Panax ginseng)、天南星(Arisaema consanguineum)、水蛭、甘草(Glycyrrhiza uralensis)、肉苁蓉(Desertliving Cistanche)、白术(Atractylodes macrocephala)、石斛(Dendrobium nobile)、枳实(Citrus aurantium)、菖蒲（Acorus tatarinowii）、赤芍(Paeoniae Rubra)、红花(Carthamus tinctorius)、陈皮(Citrus reticulata)、姜半夏(Pinellia ternata)、巴戟天(Morinda officinalis)、茯苓(Poria cocos)、山萸肉、何首乌(Polygonum multiflorum)、地黄(Rehmannia glutinosa)、黄芪(Astragalus me…	55	辨证治疗脑梗死后血管性痴呆临床观察_李四方	2013	李四方. 辨证治疗脑梗死后血管性痴呆临床观察[J]. 光明中医, 2013, 28(4):709-710.
	9	黄芪(Astragalus membranaceus)、当归（Angelica sinensis）、川芎(Ligusticum chuanxiong)、赤芍(Paeoniae Rubra)、丹参(Salvia miltiorrhiza)、水蛭、牛膝（Achyranthes bidentata）、僵蚕(Bombyx mori)、菖蒲（Acorus tatarinowii）、甘草(Glycyrrhiza uralensis)	56/34/90	补气化痰通络方治疗脑梗死90例临床观察_李磊	2015	李磊, 刘志青, 徐志杰. 补气化痰通络方治疗脑梗死90例临床观察[J]. 中外医学研究, 2015(17):111-112.
	10	黄芪(Astragalus membranaceus)、水蛭、川芎(Ligusticum chuanxiong)、赤芍(Paeoniae Rubra)、地龙（Pheretima aspergillum）、桃仁(Prunus persica)、红花(Carthamus tinctorius)、丹参(Salvia miltiorrhiza)	24/12/36	补气活血法为主治疗脑梗死36例分析_代秋云	2010	代秋云. 补气活血法为主治疗脑梗死36例分析[J]. 中国实用神经疾病杂志, 2010, 13(13):47-48.
	11	黄芪(Astragalus membranaceus)、川芎(Ligusticum chuanxiong)、当归（Angelica sinensis）、桃仁(Prunus persica)、红花(Carthamus tinctorius)、赤芍(Paeoniae Rubra)、丹参(Salvia miltiorrhiza)、三七(Panax notoginseng)、地龙（Pheretima aspergillum）、甘草(Glycyrrhiza uralensis)	16/14/30	补气活血方治疗多发性梗死性痴呆的临床研究_尤志珺	2010	尤志珺, 王正君, 周少华,等. 补气活血方治疗多发性梗死性痴呆的临床研究[J]. 辽宁中医杂志, 2010(1):102-104.
	12	黄芪(Astragalus membranaceus)、当归（Angelica sinensis）、川芎(Ligusticum chuanxiong)、地龙（Pheretima aspergillum）、人参(Panax ginseng)、水蛭、全蝎(Buthus martensii)、葛根(Pueraria lobata)、田七(Panax notoginseng)、牛膝（Achyranthes bidentata）、白芥子(Sinapis arvensis)、天南星(Arisaema consanguineum)	33/28/61	补气通络汤联合灯盏细辛治疗脑梗死61例_林敦贤	2006	林敦贤, 王从华, 黄向明,等. 补气通络汤联合灯盏细辛治疗脑梗死61例[J]. 中西医结合心脑血管病杂志, 2006, 4(6):486-487.
	13	地黄(Rehmannia glutinosa)、何首乌(Polygonum multiflorum)、枸杞(Lycium chinense)、菖蒲（Acorus tatarinowii）、天南星(Arisaema consanguineum)、泽泻（Alisma orientalis）、葛根(Pueraria lobata)、白僵蚕(Bombyx mori)、水蛭、丹参(Salvia miltiorrhiza)	26/14/40	补肾化痰通络法治疗急性脑梗死40例疗效观察_于晓宁	2006	于晓宁, 任远, 党毓起. 补肾化痰通络法治疗急性脑梗死40例疗效观察[J]. 河北中医, 2006, 28(6):427-428.
	14	地黄(Rehmannia glutinosa)、何首乌(Polygonum multiflorum)、枸杞(Lycium chinense)、山茱萸(Cornus officinalis)、生山楂(Crataegus pinnatifida)、全蝎(Buthus martensii)、地龙（Pheretima aspergillum）、水蛭、土元	18/12/30	补肾活脑汤治疗急性脑梗死30例临床观察_蔡金伟	2009	蔡金伟. 补肾活脑汤治疗急性脑梗死30例临床观察[J]. 河北中医, 2009, 31(12):1777-1779.
	15	黄芪(Astragalus membranaceus)、女贞子(Ligustrum lucidum)、淫羊藿(Epimedium Herb)、丹参(Salvia miltiorrhiza)、桑寄生(Taxillus chinensis)、桑枝(Morus alba)、枸杞(Lycium chinense)、赤芍(Paeoniae Rubra)、首乌、牛膝（Achyranthes bidentata）、菖蒲（Acorus tatarinowii）、桃仁(Prunus persica)、红花(Carthamus tinctorius)、当归（Angelica sinensis）、全蝎(Buthus martensii)、天麻(Gastrodia elata)	42/26/68	补肾活血法为主治疗老年脑梗死68例_傅俊杰	2013	傅俊杰. 补肾活血法为主治疗老年脑梗死68例[J]. 中医临床研究, 2013(14):29-29.
	16	杜仲(Eucommia ulmoides)、大芸(Desertliving Cistanche)、牛膝（Achyranthes bidentata）、牛膝（Achyranthes bidentata）、地龙（Pheretima aspergillum）、葛根(Pueraria lobata)、桂枝(Cinnamomum cassia)、川断、菟丝子(Cuscuta chinensis)、当归（Angelica sinensis）、鸡血藤(Spatholobus suberectus)、川芎(Ligusticum chuanxiong)、乌梢蛇、益智仁（Alpinia oxyphylla）	39/28/62	补肾活血法治疗脑梗死62例_温红伟	2007	温红伟. 补肾活血法治疗脑梗死62例[J]. 光明中医, 2007, 22(1):62-63.
	17	山茱萸(Cornus officinalis)、枸杞(Lycium chinense)、人参(Panax ginseng)、刺五加(Acanthopanax senticosus)（Acanthopanax gracilistylus）、菖蒲（Acorus tatarinowii）、益智仁（Alpinia oxyphylla）、三七(Panax notoginseng)、红花(Carthamus tinctorius)、丹参(Salvia miltiorrhiza)、豨签草(Siegesbeckia orientalis)	39/21/60	补肾健脑活血法治疗腔隙性脑梗死60例_孔令强	2008	孔令强, 王萍. 补肾健脑活血法治疗腔隙性脑梗死60例[J]. 中西医结合心脑血管病杂志, 2008, 6(3):276-277.
	18	人参(Panax ginseng)、何首乌(Polygonum multiflorum)、菖蒲（Acorus tatarinowii）、水蛭、大黄(Rheum officinale)	70/56/126	补肾益脑通络方治疗急性脑梗死126例_刘光亭	2003	刘光亭, 王淑敏. 补肾益脑通络方治疗急性脑梗死126例[J]. 山东中医药大学学报, 2003, 27(4):281-282.
	19	赤芍(Paeoniae Rubra)、川芎(Ligusticum chuanxiong)、丹参(Salvia miltiorrhiza)、地龙（Pheretima aspergillum）、桃仁(Prunus persica)、牛膝（Achyranthes bidentata）、黄芪(Astragalus membranaceus)、当归（Angelica sinensis）、红花(Carthamus tinctorius)、水蛭、蜈蚣(Centipede)、全蝎(Buthus martensii)	77/64/141	补阳还五汤辨证加减治疗脑梗死效果的临床观察_张丽锋	2014	张丽锋. 补阳还五汤辨证加减治疗脑梗死效果的临床观察[J]. 中国医药指南, 2014(20):297-298.
	20	黄芪(Astragalus membranaceus)、川芎(Ligusticum chuanxiong)、赤芍(Paeoniae Rubra)、红花(Carthamus tinctorius)、桃仁(Prunus persica)、当归（Angelica sinensis）、地龙（Pheretima aspergillum）	50	补阳还五汤对脑梗死恢复期患者神经功能及生活质量的影响_张良善	2013	张良善. 补阳还五汤对脑梗死恢复期患者神经功能及生活质量的影响[J]. 中国药业, 2013, 22(20):106-106.
	21	黄芪(Astragalus membranaceus)、当归（Angelica sinensis）、赤芍(Paeoniae Rubra)、地龙（Pheretima aspergillum）、川芎(Ligusticum chuanxiong)、桃仁(Prunus persica)、红花(Carthamus tinctorius)、僵蚕(Bombyx mori)	28/37/65	补阳还五汤对糖尿病并发脑梗死的治疗作用_方懿珊	2005	方懿珊, 林小燕, 陈邦士. 补阳还五汤对糖尿病并发脑梗死的治疗作用[J]. 中西医结合心脑血管病杂志, 2005, 3(7):598-599.
	22	黄芪(Astragalus membranaceus)、当归（Angelica sinensis）、赤芍(Paeoniae Rubra)、地龙（Pheretima aspergillum）、川芎(Ligusticum chuanxiong)、桃仁(Prunus persica)、红花(Carthamus tinctorius)	80	补阳还五汤辅助治疗脑梗死的疗效观察_彭伙灵	2005	彭伙灵, 陈南萍. 补阳还五汤辅助治疗脑梗死的疗效观察[J]. 临床合理用药杂志, 2015(20):52-53.
	23	黄芪(Astragalus membranaceus)、当归（Angelica sinensis）、赤芍(Paeoniae Rubra)、川芎(Ligusticum chuanxiong)、地龙（Pheretima aspergillum）、桃仁(Prunus persica)、红花(Carthamus tinctorius)	41	补阳还五汤辅助治疗脑梗死后遗症的临床疗效观察_甘丽	2013	甘丽. 补阳还五汤辅助治疗脑梗死后遗症的临床疗效观察[J]. 中国现代药物应用, 2013, 7(23):150-150.
	24	黄芪(Astragalus membranaceus)、当归（Angelica sinensis）、地龙（Pheretima aspergillum）、赤芍(Paeoniae Rubra)、红花(Carthamus tinctorius)、川芎(Ligusticum chuanxiong)、桃仁(Prunus persica)	36/24/60	补阳还五汤合灯盏花素注射液治疗急性脑梗死60例疗效观察_李灿	2005	李灿, 张四方, 朱伟光,等. 补阳还五汤合灯盏花素注射液治疗急性脑梗死60例疗效观察[J]. 新中医, 2005, 37(12):37-39.
	25	黄芪(Astragalus membranaceus)、当归（Angelica sinensis）、赤芍(Paeoniae Rubra)、川芎(Ligusticum chuanxiong)、桃仁(Prunus persica)、红花(Carthamus tinctorius)、地龙（Pheretima aspergillum）	19/16/35	补阳还五汤合复方丹参注射液治疗脑梗死35例_闵冬宜	2001	闵冬宜. 补阳还五汤合复方丹参注射液治疗脑梗死35例[J]. 安徽中医药大学学报, 2001, 20(2):21-21.
	26	黄芪(Astragalus membranaceus)、党参(Codonopsis pilosula)、白术(Atractylodes macrocephala)、桃仁(Prunus persica)、当归（Angelica sinensis）、红花(Carthamus tinctorius)、川芎(Ligusticum chuanxiong)、赤芍(Paeoniae Rubra)、陈皮(Citrus reticulata)、茯苓(Poria cocos)、半夏(Pinellia ternata)、甘草(Glycyrrhiza uralensis)	40/16/56	补阳还五汤合六君子汤加减治疗脑梗死56例_金建立	2010	金建立, 付存穰. 补阳还五汤合六君子汤加减治疗脑梗死56例[J]. 光明中医, 2010, 25(6):1010-1010.
	27	黄芪(Astragalus membranaceus)、地黄(Rehmannia glutinosa)、柴胡(Bupleurum scorzonerifolium)、牡丹皮(Paeonia moutan)、茯苓(Poria cocos)、山药(Dioscorea opposita)、枸杞(Lycium chinense)、山茱萸(Cornus officinalis)、麦冬(Ophiopogon japonicus)、当归（Angelica sinensis）、地龙（Pheretima aspergillum）、桔梗(Platycodon grandiflorum)、桃仁(Prunus persica)、牛膝（Achyranthes bidentata）、红花(Carthamus tinctorius)、赤芍(Paeoniae Rubra)、川芎(Ligusticum chuanxion…	56/40/96	补阳还五汤合六味地黄汤治疗脑梗死96例疗效观察_窦春霞	2014	窦春霞. 补阳还五汤合六味地黄汤治疗脑梗死96例疗效观察[J]. 中国现代药物应用, 2014(15):112-113.
	28	黄芪(Astragalus membranaceus)、当归（Angelica sinensis）、桃仁(Prunus persica)、红花(Carthamus tinctorius)、川芎(Ligusticum chuanxiong)、赤芍(Paeoniae Rubra)、地龙（Pheretima aspergillum）、水蛭、土元、全蝎(Buthus martensii)、蜈蚣(Centipede)、虻虫	47/13/60	补阳还五汤合五虫汤治疗脑梗死60例_朱益超	2003	朱益超. 补阳还五汤合五虫汤治疗脑梗死60例[J]. 江西中医药, 2003, 34(7):18-18.
	29	黄芪(Astragalus membranaceus)、当归（Angelica sinensis）、地龙（Pheretima aspergillum）、赤芍(Paeoniae Rubra)、红花(Carthamus tinctorius)、川芎(Ligusticum chuanxiong)、桃仁(Prunus persica)	14/10/24	补阳还五汤合银杏达莫治疗脑梗死疗效观察_杨桦	2011	杨桦, 李红, 冯鑫. 补阳还五汤合银杏达莫治疗脑梗死疗效观察[J]. 山西中医, 2011, 27(1):27-28.
	30	黄芪(Astragalus membranaceus)、当归（Angelica sinensis）、地龙（Pheretima aspergillum）、赤芍(Paeoniae Rubra)、红花(Carthamus tinctorius)、川芎(Ligusticum chuanxiong)、桃仁(Prunus persica)、灯盏花(Erigeron breviscapus)	48/33/81	补阳还五汤加灯盏花注射液治疗脑梗死81例_方无杰	2000	方无杰. 补阳还五汤加灯盏花注射液治疗脑梗死81例[J]. 安徽中医临床杂志, 2000(5):384-385.
	31	党参(Codonopsis pilosula)、黄芪(Astragalus membranaceus)、丹参(Salvia miltiorrhiza)、地龙（Pheretima aspergillum）、赤芍(Paeoniae Rubra)、桃仁(Prunus persica)、川芎(Ligusticum chuanxiong)、三七(Panax notoginseng)	15/14/29	补阳还五汤加减法治疗气虚血瘀型脑梗死疗效观察_谢渊	2012	谢渊. 补阳还五汤加减法治疗气虚血瘀型脑梗死疗效观察[J]. 实用心脑肺血管病杂志, 2012, 20(5):913-913.
	32	黄芪(Astragalus membranaceus)、当归（Angelica sinensis）、地龙（Pheretima aspergillum）、赤芍(Paeoniae Rubra)、红花(Carthamus tinctorius)、川芎(Ligusticum chuanxiong)、桃仁(Prunus persica)、远志(Polygala tenuifolia)、枣仁、天南星(Arisaema consanguineum)、天竺黄(Polygonatum odoratum)、全蝎(Buthus martensii)、僵蚕(Bombyx mori)、蜈蚣(Centipede)、牛膝（Achyranthes bidentata）	82/38/120	补阳还五汤加减联合针灸_刮痧治疗脑梗死120例疗效观察_宋绪卿	2013	宋绪卿, 孟立强. 补阳还五汤加减联合针灸、刮痧治疗脑梗死120例疗效观察[J]. 山西中医学院学报, 2013(5):60-61.
	33	黄芪(Astragalus membranaceus)、当归（Angelica sinensis）、赤芍(Paeoniae Rubra)、川芎(Ligusticum chuanxiong)、桃仁(Prunus persica)、红花(Carthamus tinctorius)、水蛭、全蝎(Buthus martensii)	32/28/60	补阳还五汤加减治疗急性脑梗死的临床疗效_胡函文	2015	胡函文, 胡志兵, 谭敏,等. 补阳还五汤加减治疗急性脑梗死的临床疗效[J]. 实用心脑肺血管病杂志, 2015(2):115-117.
	34	黄芪(Astragalus membranaceus)、当归（Angelica sinensis）、赤芍(Paeoniae Rubra)、川芎(Ligusticum chuanxiong)、桃仁(Prunus persica)、红花(Carthamus tinctorius)、菖蒲（Acorus tatarinowii）、远志(Polygala tenuifolia)、水蛭	34/12/46	补阳还五汤加减治疗脑梗死46例_廖晓翔	2002	廖晓翔, 宋志武, 梁宏,等. 补阳还五汤加减治疗脑梗死46例[J]. 江西中医药, 2002, 33(1):56-56.
	35	赤芍(Paeoniae Rubra)、川芎(Ligusticum chuanxiong)、当归（Angelica sinensis）、地龙（Pheretima aspergillum）、桃仁(Prunus persica)、红花(Carthamus tinctorius)、黄芪(Astragalus membranaceus)	58	补阳还五汤加减治疗脑梗死58例_附西药治疗46例对照_诸伯星	2007	诸伯星, 杨大赋. 补阳还五汤加减治疗脑梗死58例——附西药治疗46例对照[J]. 中华中医药学刊, 2007, 25(3):596-597.
	36	黄芪(Astragalus membranaceus)、桃仁(Prunus persica)、红花(Carthamus tinctorius)、川芎(Ligusticum chuanxiong)、丹参(Salvia miltiorrhiza)、赤芍(Paeoniae Rubra)、当归（Angelica sinensis）、地龙（Pheretima aspergillum）	31/19/50	补阳还五汤加减治疗脑梗死100例效果分析_雷艳草	2013	雷艳草. 补阳还五汤加减治疗脑梗死100例效果分析[J]. 大家健康:学术版, 2013, 7(9):76-76.
	37	黄芪(Astragalus membranaceus)、桃仁(Prunus persica)、红花(Carthamus tinctorius)、川芎(Ligusticum chuanxiong)、丹参(Salvia miltiorrhiza)、赤芍(Paeoniae Rubra)、当归（Angelica sinensis）、地龙（Pheretima aspergillum）	34/26/60	补阳还五汤加减治疗脑梗死的疗效观察_郭守香	2014	郭守香. 补阳还五汤加减治疗脑梗死的疗效观察[J]. 中国实用神经疾病杂志, 2014(19):35-37.
	38	黄芪(Astragalus membranaceus)、桃仁(Prunus persica)、红花(Carthamus tinctorius)、川芎(Ligusticum chuanxiong)、赤芍(Paeoniae Rubra)、当归（Angelica sinensis）、地龙（Pheretima aspergillum）、牛膝（Achyranthes bidentata）	31/19/50	补阳还五汤加减治疗脑梗死的临床观察_殷玲	2011	殷玲, 章登武. 补阳还五汤加减治疗脑梗死的临床观察[J]. 湖北中医杂志, 2011, 33(5):13-14.
	39	黄芪(Astragalus membranaceus)、桃仁(Prunus persica)、红花(Carthamus tinctorius)、川芎(Ligusticum chuanxiong)、赤芍(Paeoniae Rubra)、当归（Angelica sinensis）、地龙（Pheretima aspergillum）	19/16/35	补阳还五汤加减治疗脑梗死恢复期35例临床观察_陈伟	2005	陈伟. 补阳还五汤加减治疗脑梗死恢复期35例临床观察[J]. 中医药导报, 2005, 11(7):15-16.
	40	黄芪(Astragalus membranaceus)、桃仁(Prunus persica)、红花(Carthamus tinctorius)、川芎(Ligusticum chuanxiong)、丹参(Salvia miltiorrhiza)、赤芍(Paeoniae Rubra)、当归（Angelica sinensis）、地龙（Pheretima aspergillum）	39	补阳还五汤加减治疗脑梗死恢复期39例_马洁琼	2013	马洁琼. 补阳还五汤加减治疗脑梗死恢复期39例[J]. 河南中医, 2013, 33(9):1448-1449.
	41	黄芪(Astragalus membranaceus)、桃仁(Prunus persica)、红花(Carthamus tinctorius)、川芎(Ligusticum chuanxiong)、赤芍(Paeoniae Rubra)、当归（Angelica sinensis）、地龙（Pheretima aspergillum）	23/18/41	补阳还五汤加减治疗脑梗死恢复期的临床疗效分析_邵承玲	2013	邵承玲, 补阳还五汤加减治疗脑梗死恢复期的临床疗效分析[J]. 中国医药指南, 2013, 23(11):273-274.
	42	黄芪(Astragalus membranaceus)、桃仁(Prunus persica)、红花(Carthamus tinctorius)、当归（Angelica sinensis）、地龙（Pheretima aspergillum）	25/20/45	补阳还五汤加减治疗脑梗死恢复期的临床疗效分析_喻宏伟	2013	喻宏伟. 补阳还五汤加减治疗脑梗死恢复期的临床疗效分析[J]. 中国卫生产业, 2013(9):90-91.
	43	黄芪(Astragalus membranaceus)、当归（Angelica sinensis）、赤芍(Paeoniae Rubra)、川芎(Ligusticum chuanxiong)、桃仁(Prunus persica)、红花(Carthamus tinctorius)、丹参(Salvia miltiorrhiza)、牛膝（Achyranthes bidentata）、僵蚕(Bombyx mori)、地龙（Pheretima aspergillum）	20/15/35	补阳还五汤加减治疗脑梗死临床研究_李子贵	2010	李子贵. 补阳还五汤加减治疗脑梗死临床研究[J]. 医药论坛杂志, 2010(13):103-104.
	44	黄芪(Astragalus membranaceus)、当归（Angelica sinensis）、赤芍(Paeoniae Rubra)、川芎(Ligusticum chuanxiong)、桃仁(Prunus persica)、红花(Carthamus tinctorius)、地龙（Pheretima aspergillum）	14/16/30	补阳还五汤加减治疗脑梗死气虚血瘀证30例临床观察_周冬青	2009	周冬青. 补阳还五汤加减治疗脑梗死气虚血瘀证30例临床观察[J]. 河北中医, 2009, 31(12):1824-1825.
	45	黄芪(Astragalus membranaceus)、当归（Angelica sinensis）、赤芍(Paeoniae Rubra)、川芎(Ligusticum chuanxiong)、桃仁(Prunus persica)、红花(Carthamus tinctorius)、地龙（Pheretima aspergillum）	20	补阳还五汤加减治疗糖尿病并发脑梗死临床观察_王勇	2013	王勇, 王定远, 王培林. 补阳还五汤加减治疗糖尿病并发脑梗死临床观察[J]. 中医药临床杂志, 2013(11):996-997.
	46	黄芪(Astragalus membranaceus)、桃仁(Prunus persica)、红花(Carthamus tinctorius)、川芎(Ligusticum chuanxiong)、丹参(Salvia miltiorrhiza)、赤芍(Paeoniae Rubra)、当归（Angelica sinensis）、地龙（Pheretima aspergillum）	64	补阳还五汤加减治疗中风后遗症的经验总结_黎其龙	2010	黎其龙. 补阳还五汤加减治疗中风后遗症的经验总结[J]. 内蒙古中医药, 2012, 31(9):18-18.
	47	黄芪(Astragalus membranaceus)、桃仁(Prunus persica)、红花(Carthamus tinctorius)、川芎(Ligusticum chuanxiong)、当归（Angelica sinensis）、地龙（Pheretima aspergillum）、灯盏花(Erigeron breviscapus)、水蛭、细辛(Asarum sieboldii)、葛根(Pueraria lobata)、菖蒲（Acorus tatarinowii）、白芷（Angelica dahurica）	28/12/40	补阳还五汤加味对急性脑梗死患者氧化应激水平及神经功能恢复的影响_陈荣	2011	陈荣, 曹校校. 补阳还五汤加味对急性脑梗死患者氧化应激水平及神经功能恢复的影响[J]. 中医杂志, 2011, 52(12):1032-1034.
	48	黄芪(Astragalus membranaceus)、桃仁(Prunus persica)、红花(Carthamus tinctorius)、川芎(Ligusticum chuanxiong)、当归（Angelica sinensis）、赤芍(Paeoniae Rubra)、地龙（Pheretima aspergillum）、全蝎(Buthus martensii)、乌梢蛇、土元、白附子(Typhonium giganteum)、菖蒲（Acorus tatarinowii）、远志(Polygala tenuifolia)、僵蚕(Bombyx mori)	60/22/82	补阳还五汤加味辅助治疗脑梗死疗效观察_王英珍	2009	王英珍. 补阳还五汤加味辅助治疗脑梗死疗效观察[J]. 山东医药, 2009, 49(6):95-96.
	49	黄芪(Astragalus membranaceus)、桃仁(Prunus persica)、红花(Carthamus tinctorius)、川芎(Ligusticum chuanxiong)、当归（Angelica sinensis）、赤芍(Paeoniae Rubra)、地龙（Pheretima aspergillum）、菖蒲（Acorus tatarinowii）、远志(Polygala tenuifolia)	38/32/50	补阳还五汤加味配合针灸治疗脑梗死70例_李顺喜	2011	李顺喜, 李忠桥, 贾莹梅. 补阳还五汤加味配合针灸治疗脑梗死70例[J]. 世界中医药, 2011, 06(4):346-346.
	50	黄芪(Astragalus membranaceus)、红花(Carthamus tinctorius)、川芎(Ligusticum chuanxiong)、地龙（Pheretima aspergillum）、当归（Angelica sinensis）、赤芍(Paeoniae Rubra)、葛根(Pueraria lobata)、桃仁(Prunus persica)、水蛭、鸡血藤(Spatholobus suberectus)、牛膝（Achyranthes bidentata）	19/21/40	补阳还五汤加味配合针灸治疗脑梗死的疗效观察_孙志堂	2011	孙志堂. 补阳还五汤加味配合针灸治疗脑梗死的疗效观察[J]. 临床合理用药杂志, 2011, 04(22):73-74.
	51	黄芪(Astragalus membranaceus)、当归（Angelica sinensis）、赤芍(Paeoniae Rubra)、川芎(Ligusticum chuanxiong)、桃仁(Prunus persica)、红花(Carthamus tinctorius)、地龙（Pheretima aspergillum）、全蝎(Buthus martensii)、蜈蚣(Centipede)	20/23/43	补阳还五汤加味用于脑梗死二级预防疗效观察_付俊丽	2010	付俊丽, 楚海波. 补阳还五汤加味用于脑梗死二级预防疗效观察[J]. 中国民族民间医药, 2011, 20(3):137-137.
	52	黄芪(Astragalus membranaceus)、当归（Angelica sinensis）、赤芍(Paeoniae Rubra)、川芎(Ligusticum chuanxiong)、桃仁(Prunus persica)、红花(Carthamus tinctorius)、地龙（Pheretima aspergillum）、防风(Saposhnikovia divaricate)、菖蒲（Acorus tatarinowii）、鸡血藤(Spatholobus suberectus)、生姜(Zingiber officinale)、甘草(Glycyrrhiza uralensis)、大枣(Ziziphus jujuba)	20/10/30	补阳还五汤加味治疗脑梗死30例疗效分析_万智宏	2009	万智宏. 补阳还五汤加昧治疗脑梗死30例疗效分析[J]. 基层医学论坛, 2010, 14(1):70-71.
	53	黄芪(Astragalus membranaceus)、桃仁(Prunus persica)、红花(Carthamus tinctorius)、川芎(Ligusticum chuanxiong)、丹参(Salvia miltiorrhiza)、赤芍(Paeoniae Rubra)、当归（Angelica sinensis）、地龙（Pheretima aspergillum）、水蛭、菖蒲（Acorus tatarinowii）	36/24/60	补阳还五汤加味治疗脑梗死恢复期(气虚血瘀证)的临床观察_孟薇	2014	孟薇, 李敬孝, 张莉. 补阳还五汤加味治疗脑梗死恢复期(气虚血瘀证)的临床观察[J]. 云南中医学院学报, 2014(2):74-76.
	54	黄芪(Astragalus membranaceus)、当归（Angelica sinensis）、赤芍(Paeoniae Rubra)、川芎(Ligusticum chuanxiong)、地龙（Pheretima aspergillum）、桃仁(Prunus persica)、红花(Carthamus tinctorius)	146/82/228	补阳还五汤加味治疗脑梗死疗效观察_贾永忠	2005	贾永忠. 补阳还五汤加味治疗脑梗死疗效观察[J]. 山西中医, 2005(6):23-23.
	55	赤芍(Paeoniae Rubra)、川芎(Ligusticum chuanxiong)、当归（Angelica sinensis）、地龙（Pheretima aspergillum）、桃仁(Prunus persica)、红花(Carthamus tinctorius)、黄芪(Astragalus membranaceus)、全蝎(Buthus martensii)、乌梢蛇、土元、白附子(Typhonium giganteum)、菖蒲（Acorus tatarinowii）、远志(Polygala tenuifolia)、僵蚕(Bombyx mori)	48/38/86	补阳还五汤加味治疗脑梗死临床疗效观察_马术明	2007	马术明. 补阳还五汤加味治疗脑梗死临床疗效观察[J]. 四川中医, 2007, 25(9):54-55.
	56	黄芪(Astragalus membranaceus)、当归（Angelica sinensis）、赤芍(Paeoniae Rubra)、川芎(Ligusticum chuanxiong)、地龙（Pheretima aspergillum）、桃仁(Prunus persica)、红花(Carthamus tinctorius)、大黄(Rheum officinale)、葛根(Pueraria lobata)	16/11/27	补阳还五汤加味治疗缺血性中风恢复期临床观察_熊飞霞	2009	熊飞霞. 补阳还五汤加味治疗缺血性中风恢复期临床观察[J]. 医药论坛杂志, 2009(23):93-94.
	57	黄芪(Astragalus membranaceus)、当归（Angelica sinensis）、川芎(Ligusticum chuanxiong)、赤芍(Paeoniae Rubra)、桃仁(Prunus persica)、地龙（Pheretima aspergillum）、地黄(Rehmannia glutinosa)、麦冬(Ophiopogon japonicus)	52/28/80	补阳还五汤加味治疗糖尿病性急性脑梗死80例_张勤	2009	张勤. 补阳还五汤加味治疗糖尿病性急性脑梗死80例[J]. 中医研究, 2009, 22(8):36-37.
	58	黄芪(Astragalus membranaceus)、当归（Angelica sinensis）、川芎(Ligusticum chuanxiong)、赤芍(Paeoniae Rubra)、桃仁(Prunus persica)、地龙（Pheretima aspergillum）、红花(Carthamus tinctorius)	40	补阳还五汤加小活络丹治疗脑梗死40例临床分析_郑义龙	2013	郑义龙. 补阳还五汤加小活络丹治疗脑梗死40例临床分析[J]. 吉林医学, 2013, 34(21):4295-4295.
	59	黄芪(Astragalus membranaceus)、当归（Angelica sinensis）、川芎(Ligusticum chuanxiong)、赤芍(Paeoniae Rubra)、桃仁(Prunus persica)、地龙（Pheretima aspergillum）、红花(Carthamus tinctorius)	17/13/30	补阳还五汤颗粒剂治疗急性脑梗死疗效观察及对血液流变学的影响_邓宇航	2012
	60	黄芪(Astragalus membranaceus)、赤芍(Paeoniae Rubra)、当归（Angelica sinensis）、川芎(Ligusticum chuanxiong)、地龙（Pheretima aspergillum）、桃仁(Prunus persica)、红花(Carthamus tinctorius)	29/10/39	补阳还五汤联合丹红注射液治疗脑梗死39例观察_祝东芳	2012	祝东芳, 王晨瑶. 补阳还五汤联合丹红注射液治疗脑梗死39例观察[J]. 浙江中医杂志, 2012, 47(4):259-259.
	61	黄芪(Astragalus membranaceus)、当归（Angelica sinensis）、川芎(Ligusticum chuanxiong)、赤芍(Paeoniae Rubra)、桃仁(Prunus persica)、红花(Carthamus tinctorius)、地龙（Pheretima aspergillum）、豨签草(Siegesbeckia orientalis)、丹参(Salvia miltiorrhiza)	20/16/36	补阳还五汤联合灯盏花素注射液对急性脑梗死患者血液流变性的影响_黄干初	2013	黄干初. 补阳还五汤联合灯盏花素注射液对急性脑梗死患者血液流变性的影响[J]. 中外医学研究, 2013(11):3-4.
	62	黄芪(Astragalus membranaceus)、赤芍(Paeoniae Rubra)、当归（Angelica sinensis）、川芎(Ligusticum chuanxiong)、地龙（Pheretima aspergillum）、桃仁(Prunus persica)、红花(Carthamus tinctorius)	24/16/40	补阳还五汤联合低热量肠内营养治疗脑梗死40例_杜晓燕	2015	杜晓燕. 补阳还五汤联合低热量肠内营养治疗脑梗死40例[J]. 河南中医, 2015, 35(5):974-976.
	63	黄芪(Astragalus membranaceus)、赤芍(Paeoniae Rubra)、当归（Angelica sinensis）、川芎(Ligusticum chuanxiong)、地龙（Pheretima aspergillum）、桃仁(Prunus persica)、红花(Carthamus tinctorius)	14/16/30	补阳还五汤联合针灸治疗脑梗死临床研究_石博	2013	石博, 岳端利, 涂晓龙,等. 补阳还五汤联合针灸治疗脑梗死临床研究[J]. 山东中医药大学学报, 2013(3):206-207.
	64	黄芪(Astragalus membranaceus)、赤芍(Paeoniae Rubra)、当归（Angelica sinensis）、川芎(Ligusticum chuanxiong)、地龙（Pheretima aspergillum）、红花(Carthamus tinctorius)、牛膝（Achyranthes bidentata）	38/30/68	补阳还五汤配合捏脊疗法治疗气虚血瘀证脑梗死68例_皮兴文	2011	皮兴文, 刘春梅, 操良松,等. 补阳还五汤配合捏脊疗法治疗气虚血瘀证脑梗死68例[J]. 中国中医药现代远程教育, 2011, 09(15):28-29.
	65	黄芪(Astragalus membranaceus)、赤芍(Paeoniae Rubra)、当归（Angelica sinensis）、川芎(Ligusticum chuanxiong)、地龙（Pheretima aspergillum）、桃仁(Prunus persica)、红花(Carthamus tinctorius)	27/23/50	补阳还五汤配合针刺治疗脑梗死偏瘫患者的临床研究_周光辉	2014	周光辉, 朱永坤, 廖仲波. 补阳还五汤配合针刺治疗脑梗死偏瘫患者的临床研究[J]. 针灸临床杂志, 2014(11):5-7.
	66	黄芪(Astragalus membranaceus)、赤芍(Paeoniae Rubra)、当归（Angelica sinensis）、川芎(Ligusticum chuanxiong)、地龙（Pheretima aspergillum）、桃仁(Prunus persica)、红花(Carthamus tinctorius)	50	补阳还五汤配合针灸疗法对脑梗死50例运动功能的影响_徐丽红	2014	徐丽红. 补阳还五汤配合针灸疗法对脑梗死50例运动功能的影响[J]. 中国民族民间医药, 2015(1):111-111.
	67	赤芍(Paeoniae Rubra)、当归（Angelica sinensis）、川芎(Ligusticum chuanxiong)、地龙（Pheretima aspergillum）、桃仁(Prunus persica)、红花(Carthamus tinctorius)	28/22/50	补阳还五汤配合针灸治疗脑梗死后遗症的疗效观察_宋先仁	2010	宋先仁. 补阳还五汤配合针灸治疗脑梗死后遗症的疗效观察[J]. 湖北中医杂志, 2010, 32(9):26-27.
	68	当归（Angelica sinensis）、川芎(Ligusticum chuanxiong)、地龙（Pheretima aspergillum）、赤芍(Paeoniae Rubra)、黄芪(Astragalus membranaceus)、桃仁(Prunus persica)、红花(Carthamus tinctorius)、白芍(Paeonia lactiflora)、牡丹皮(Paeonia moutan)、水蛭、三七(Panax notoginseng)参、血竭(Daemonorops draco)、甘草(Glycyrrhiza uralensis)	126/52/178	补阳还五汤为主方治疗脑梗死临床研究新进展_史翱翔	2015	史翱翔, 孙红霞, 孙利花. 补阳还五汤为主方治疗脑梗死临床研究新进展[J]. 世界最新医学信息文摘:连续型电子期刊, 2015(29).
		丹参(Salvia miltiorrhiza)、三七(Panax notoginseng)参、木通（Akebia quinata）、人参(Panax ginseng)、龙脑、水蛭、姜虫(Stiff silkworm)(Bombyx mori)、独活（Angelica pubescens）、红花(Carthamus tinctorius)、三棱(Sparganium stoloniferum)、血竭(Daemonorops draco)、天麻(Gastrodia elata)、牡丹皮(Paeonia moutan)、白芍(Paeonia lactiflora)、桃仁(Prunus persica)、黄芪(Astragalus membranaceus)、川芎(Ligusticum chuanxiong)、枸杞(Lycium chinense)
	69	黄芪(Astragalus membranaceus)、赤芍(Paeoniae Rubra)、当归（Angelica sinensis）、川芎(Ligusticum chuanxiong)、地龙（Pheretima aspergillum）、桃仁(Prunus persica)、红花(Carthamus tinctorius)	35/27/62	补阳还五汤治疗急性脑梗死62例体会_刘永康	2012	刘永康, 贾振魁. 补阳还五汤治疗急性脑梗死62例体会[J]. 中国实用神经疾病杂志, 2012, 15(13):42-42.
	70	黄芪(Astragalus membranaceus)、赤芍(Paeoniae Rubra)、当归（Angelica sinensis）、川芎(Ligusticum chuanxiong)、地龙（Pheretima aspergillum）、桃仁(Prunus persica)、红花(Carthamus tinctorius)	47/43/90	补阳还五汤治疗急性脑梗死并发脑心综合征(气虚血瘀证)90例临床观察_董婷	2011	董婷, 杨文明, 汪美霞,等. 补阳还五汤治疗急性脑梗死并发脑心综合征(气虚血瘀证)90例临床观察[J]. 中国中医急症, 2011, 20(1):5-7.
	71	黄芪(Astragalus membranaceus)、赤芍(Paeoniae Rubra)、当归（Angelica sinensis）、川芎(Ligusticum chuanxiong)、地龙（Pheretima aspergillum）、桃仁(Prunus persica)、红花(Carthamus tinctorius)	21/17/38	补阳还五汤治疗脑梗死38例_贾永忠	2012	贾永忠. 补阳还五汤治疗脑梗死38例[J]. 中国中医药现代远程教育, 2012(17):19-20.
	72	黄芪(Astragalus membranaceus)、当归（Angelica sinensis）、丹参(Salvia miltiorrhiza)、地龙（Pheretima aspergillum）、川芎(Ligusticum chuanxiong)、红花(Carthamus tinctorius)、桃仁(Prunus persica)、元胡(Corydalis yanhusuo)、桂枝(Cinnamomum cassia)、桑枝(Morus alba)、鸡血藤(Spatholobus suberectus)、葛根(Pueraria lobata)	31/19/50	补阳还五汤治疗脑梗死50例临床观察_高旭清	2010	高旭清. 补阳还五汤治疗脑梗死50例临床观察[J]. 中西医结合心脑血管病杂志, 2010(8):1005-1006.
	73	当归（Angelica sinensis）、川芎(Ligusticum chuanxiong)、地龙（Pheretima aspergillum）、赤芍(Paeoniae Rubra)、黄芪(Astragalus membranaceus)、桃仁(Prunus persica)、红花(Carthamus tinctorius)、白芍(Paeonia lactiflora)、牡丹皮(Paeonia moutan)、水蛭、三七(Panax notoginseng)参、血竭(Daemonorops draco)、甘草(Glycyrrhiza uralensis)	63/26/89	补阳还五汤治疗脑梗死89例临床效果观察_蒋忠清	2009	蒋忠清, 王泽. 补阳还五汤治疗脑梗死89例临床效果观察[J]. 中国当代医药, 2009, 16(11):123-124.
		丹参(Salvia miltiorrhiza)、三七(Panax notoginseng)参、木通（Akebia quinata）、人参(Panax ginseng)、龙脑、水蛭、姜虫(Stiff silkworm)(Bombyx mori)、独活（Angelica pubescens）、红花(Carthamus tinctorius)、三棱(Sparganium stoloniferum)、血竭(Daemonorops draco)、天麻(Gastrodia elata)、牡丹皮(Paeonia moutan)、白芍(Paeonia lactiflora)、桃仁(Prunus persica)、黄芪(Astragalus membranaceus)、川芎(Ligusticum chuanxiong)、枸杞(Lycium chinense)
	74	黄芪(Astragalus membranaceus)、赤芍(Paeoniae Rubra)、当归（Angelica sinensis）、川芎(Ligusticum chuanxiong)、地龙（Pheretima aspergillum）、桃仁(Prunus persica)、红花(Carthamus tinctorius)	54/36/90	补阳还五汤治疗脑梗死90例_贾满仓	2006	贾满仓, 朱薇. 补阳还五汤治疗脑梗死90例[J]. 河南中医, 2006, 26(2):67-68.
	75	黄芪(Astragalus membranaceus)、赤芍(Paeoniae Rubra)、当归（Angelica sinensis）、川芎(Ligusticum chuanxiong)、地龙（Pheretima aspergillum）、桃仁(Prunus persica)、红花(Carthamus tinctorius)	26/22/48	补阳还五汤治疗脑梗死的临床疗效分析_周成	2015	周成, 刘宏坤. 补阳还五汤治疗脑梗死的临床疗效分析[J]. 中药药理与临床, 2015(3):165-167.
	76	黄芪(Astragalus membranaceus)、赤芍(Paeoniae Rubra)、当归（Angelica sinensis）、川芎(Ligusticum chuanxiong)、地龙（Pheretima aspergillum）、桃仁(Prunus persica)、红花(Carthamus tinctorius)	30	补阳还五汤治疗脑梗死后遗症的临床疗效观察_李丛	2012	李丛. 补阳还五汤治疗脑梗死后遗症的临床疗效观察[J]. 内蒙古中医药, 2012, 31(21):8-9.
	77	黄芪(Astragalus membranaceus)、赤芍(Paeoniae Rubra)、当归（Angelica sinensis）、川芎(Ligusticum chuanxiong)、地龙（Pheretima aspergillum）、桃仁(Prunus persica)、红花(Carthamus tinctorius)	53/27/80	补阳还五汤治疗脑梗死恢复期80例临床观察_黄明	2014	黄明, 喻水平. 补阳还五汤治疗脑梗死恢复期80例临床观察[J]. 大家健康:学术版, 2014(3):154-155.
	78	黄芪(Astragalus membranaceus)、赤芍(Paeoniae Rubra)、当归（Angelica sinensis）、川芎(Ligusticum chuanxiong)、地龙（Pheretima aspergillum）、桃仁(Prunus persica)、红花(Carthamus tinctorius)	26/14/40	补阳还五汤治疗脑梗死临床观察_徐鹏展	2012	徐鹏展. 补阳还五汤治疗脑梗死临床观察[J]. 湖北中医杂志, 2012, 34(12):37-37.
	79	黄芪(Astragalus membranaceus)、赤芍(Paeoniae Rubra)、当归（Angelica sinensis）、川芎(Ligusticum chuanxiong)、地龙（Pheretima aspergillum）、桃仁(Prunus persica)、红花(Carthamus tinctorius)、全蝎(Buthus martensii)、桂枝(Cinnamomum cassia)、血竭(Daemonorops draco)	43/25/68	补阳还五汤治疗脑血管病后遗症68例疗效观察_吕世儒	2011	吕世儒. 补阳还五汤治疗脑血管病后遗症68例疗效观察[J]. 中国实用医药, 2011, 06(9):160-161.
	80	黄芪(Astragalus membranaceus)、赤芍(Paeoniae Rubra)、当归（Angelica sinensis）、川芎(Ligusticum chuanxiong)、地龙（Pheretima aspergillum）、桃仁(Prunus persica)、红花(Carthamus tinctorius)	45/37/82	补阳还五汤治疗气虚血瘀型脑梗死的临床疗效及对血流速度的影响_张永全	2010	张永全, 陆晖, 谭文澜,等. 补阳还五汤治疗气虚血瘀型脑梗死的临床疗效及对血流速度的影响[J]. 中国中医急症, 2010, 19(8):1288-1289.
	81	黄芪(Astragalus membranaceus)、赤芍(Paeoniae Rubra)、当归（Angelica sinensis）、川芎(Ligusticum chuanxiong)、地龙（Pheretima aspergillum）、桃仁(Prunus persica)、红花(Carthamus tinctorius)	22/14/36	补阳还五汤治疗糖尿病并发脑梗死疗效观察_刘建平	2003	刘建平. 补阳还五汤治疗糖尿病并发脑梗死疗效观察[J]. 现代中西医结合杂志, 2003, 12(16):1744-1745.
	82	黄芪(Astragalus membranaceus)、赤芍(Paeoniae Rubra)、当归（Angelica sinensis）、川芎(Ligusticum chuanxiong)、地龙（Pheretima aspergillum）、桃仁(Prunus persica)、红花(Carthamus tinctorius)、穿山甲(Manis pentadactyla)、水蛭、丹参(Salvia miltiorrhiza)、桑枝(Morus alba)、断续、大黄(Rheum officinale)	22	补阳还五汤重用黄芪并加味治疗偏瘫效果观察_郄凤岐	2012	郄凤岐, 郄佳. 补阳还五汤重用黄芪并加昧治疗偏瘫效果观察[J]. 基层医学论坛, 2012, 16(17):2250-2251.
	83	黄芪(Astragalus membranaceus)、赤芍(Paeoniae Rubra)、当归（Angelica sinensis）、川芎(Ligusticum chuanxiong)、地龙（Pheretima aspergillum）、桃仁(Prunus persica)、红花(Carthamus tinctorius)、丹参(Salvia miltiorrhiza)、天南星(Arisaema consanguineum)、地黄(Rehmannia glutinosa)、柴胡(Bupleurum scorzonerifolium)、陈皮(Citrus reticulata)、甘草(Glycyrrhiza uralensis)	38/16/54	补阳活血通络汤加减为主治疗脑梗死54例疗效观察_张东	2013	张东, 韩冰凌, 尹天雷. 补阳活血通络汤加减为主治疗脑梗死54例疗效观察[J]. 湖南中医杂志, 2013, 29(5):38-39.
	84	黄芪(Astragalus membranaceus)、甘草(Glycyrrhiza uralensis)、党参(Codonopsis pilosula)、当归（Angelica sinensis）、陈皮(Citrus reticulata)、升麻(Cimicifuga foetida)、柴胡(Bupleurum scorzonerifolium)、白术(Atractylodes macrocephala)	30/15/45	补中益气汤辨证治疗合并脑梗死伴随神经病变糖尿病患者效果的临床探讨_石晶	2015	石晶. 补中益气汤辨证治疗合并脑梗死伴随神经病变糖尿病患者效果的临床探讨[J]. 糖尿病新世界, 2015(17):25-27.
	85	黄芪(Astragalus membranaceus)、赤芍(Paeoniae Rubra)、丹参(Salvia miltiorrhiza)、当归（Angelica sinensis）、川芎(Ligusticum chuanxiong)、桃仁(Prunus persica)、红花(Carthamus tinctorius)、乳香(Boswellia carterii)、没药(Commiphora myrrha)、鸡血藤(Spatholobus suberectus)、牛膝（Achyranthes bidentata）、桂枝(Cinnamomum cassia)、桑枝(Morus alba)、地龙（Pheretima aspergillum）、全蝎(Buthus martensii)、水蛭	38/19/57	步长脑心通辅助治疗急性脑梗死57例临床疗效观察_曲震理	2009	曲震理. 步长脑心通辅助治疗急性脑梗死57例临床疗效观察[J]. 中国现代药物应用, 2009, 3(19):102-103.
	86	黄芪(Astragalus membranaceus)、赤芍(Paeoniae Rubra)、丹参(Salvia miltiorrhiza)、当归（Angelica sinensis）、川芎(Ligusticum chuanxiong)、桃仁(Prunus persica)、红花(Carthamus tinctorius)、乳香(Boswellia carterii)、没药(Commiphora myrrha)、鸡血藤(Spatholobus suberectus)、牛膝（Achyranthes bidentata）、桂枝(Cinnamomum cassia)、桑枝(Morus alba)、地龙（Pheretima aspergillum）、全蝎(Buthus martensii)、水蛭	30/22/52	步长脑心通胶囊在脑梗死二级预防中的疗效观察_臧卫平	2011	臧卫平, 冯来会, 王如爱. 步长脑心通胶囊在脑梗死二级预防中的疗效观察[J]. 中国现代药物应用, 2011, 05(2):166-166.
	87	黄芪(Astragalus membranaceus)、赤芍(Paeoniae Rubra)、丹参(Salvia miltiorrhiza)、当归（Angelica sinensis）、川芎(Ligusticum chuanxiong)、桃仁(Prunus persica)、红花(Carthamus tinctorius)、乳香(Boswellia carterii)、没药(Commiphora myrrha)、鸡血藤(Spatholobus suberectus)、牛膝（Achyranthes bidentata）、桂枝(Cinnamomum cassia)、桑枝(Morus alba)、地龙（Pheretima aspergillum）、全蝎(Buthus martensii)、水蛭	58/26/84	步长脑心通胶囊治疗急性脑梗死的临床疗效观察_陈波	2099	陈波, 张晓英. 步长脑心通胶囊治疗急性脑梗死的临床疗效观察[J]. 中国实用医药, 2009, 04(20):165-166.
	88	黄芪(Astragalus membranaceus)、赤芍(Paeoniae Rubra)、丹参(Salvia miltiorrhiza)、当归（Angelica sinensis）、川芎(Ligusticum chuanxiong)、桃仁(Prunus persica)、红花(Carthamus tinctorius)、乳香(Boswellia carterii)、没药(Commiphora myrrha)、鸡血藤(Spatholobus suberectus)、牛膝（Achyranthes bidentata）、桂枝(Cinnamomum cassia)、桑枝(Morus alba)、地龙（Pheretima aspergillum）、全蝎(Buthus martensii)、水蛭	28/22/50	步长脑心通胶囊治疗脑梗死100例临床观察_李晓钟	2009	李晓钟. 步长脑心通胶囊治疗脑梗死100例临床观察[J]. 实用心脑肺血管病杂志, 2009, 17(9):773-774.
	89	黄芪(Astragalus membranaceus)、赤芍(Paeoniae Rubra)、丹参(Salvia miltiorrhiza)、当归（Angelica sinensis）、川芎(Ligusticum chuanxiong)、桃仁(Prunus persica)、红花(Carthamus tinctorius)、乳香(Boswellia carterii)、没药(Commiphora myrrha)、鸡血藤(Spatholobus suberectus)、牛膝（Achyranthes bidentata）、桂枝(Cinnamomum cassia)、桑枝(Morus alba)、地龙（Pheretima aspergillum）、全蝎(Buthus martensii)、水蛭	36/24/60	步长脑心通胶囊治疗脑梗死120例_于凌燕	2013	于凌燕. 步长脑心通胶囊治疗脑梗死120例[J]. 中国中医药现代远程教育, 2013, 11(16):40-41.
	90	黄芪(Astragalus membranaceus)、赤芍(Paeoniae Rubra)、丹参(Salvia miltiorrhiza)、当归（Angelica sinensis）、川芎(Ligusticum chuanxiong)、桃仁(Prunus persica)、红花(Carthamus tinctorius)、乳香(Boswellia carterii)、没药(Commiphora myrrha)、鸡血藤(Spatholobus suberectus)、牛膝（Achyranthes bidentata）、桂枝(Cinnamomum cassia)、桑枝(Morus alba)、地龙（Pheretima aspergillum）、全蝎(Buthus martensii)、水蛭	50/40/90	步长脑心通胶囊治疗脑梗死的疗效观察_邓婉秋	2009	孙利峰. 步长脑心通胶囊治疗脑梗死的疗效观察[J]. 中国实用医药, 2009, 4(4).
	91	黄芪(Astragalus membranaceus)、赤芍(Paeoniae Rubra)、丹参(Salvia miltiorrhiza)、当归（Angelica sinensis）、川芎(Ligusticum chuanxiong)、桃仁(Prunus persica)、红花(Carthamus tinctorius)、乳香(Boswellia carterii)、没药(Commiphora myrrha)、鸡血藤(Spatholobus suberectus)、牛膝（Achyranthes bidentata）、桂枝(Cinnamomum cassia)、桑枝(Morus alba)、地龙（Pheretima aspergillum）、全蝎(Buthus martensii)、水蛭	26/24/50	步长脑心通胶囊治疗脑梗死的疗效观察_魏新彦	2010	魏新彦. 步长脑心通胶囊治疗脑梗死的疗效观察[J]. 实用心脑肺血管病杂志, 2010, 18(10):1444-1445.
	92	黄芪(Astragalus membranaceus)、赤芍(Paeoniae Rubra)、丹参(Salvia miltiorrhiza)、当归（Angelica sinensis）、川芎(Ligusticum chuanxiong)、桃仁(Prunus persica)、红花(Carthamus tinctorius)、乳香(Boswellia carterii)、没药(Commiphora myrrha)、鸡血藤(Spatholobus suberectus)、牛膝（Achyranthes bidentata）、桂枝(Cinnamomum cassia)、桑枝(Morus alba)、地龙（Pheretima aspergillum）、全蝎(Buthus martensii)、水蛭	33	步长脑心通胶囊治疗脑梗死的临床观察_姜华	2009	姜华. 步长脑心通胶囊治疗脑梗死的临床观察[J]. 辽宁中医杂志, 2009(5):792-792.
	93	黄芪(Astragalus membranaceus)、赤芍(Paeoniae Rubra)、丹参(Salvia miltiorrhiza)、当归（Angelica sinensis）、川芎(Ligusticum chuanxiong)、桃仁(Prunus persica)、红花(Carthamus tinctorius)、乳香(Boswellia carterii)、没药(Commiphora myrrha)、鸡血藤(Spatholobus suberectus)、牛膝（Achyranthes bidentata）、桂枝(Cinnamomum cassia)、桑枝(Morus alba)、地龙（Pheretima aspergillum）、全蝎(Buthus martensii)、水蛭	17/13/30	步长脑心通胶囊治疗脑梗死疗效观察_郭清华	2009	郭清华, 郭焕, 翟丽丽. 步长脑心通胶囊治疗脑梗死疗效观察[J]. 医药论坛杂志, 2009(10):70-71.
	94	黄芪(Astragalus membranaceus)、赤芍(Paeoniae Rubra)、丹参(Salvia miltiorrhiza)、当归（Angelica sinensis）、川芎(Ligusticum chuanxiong)、桃仁(Prunus persica)、红花(Carthamus tinctorius)、乳香(Boswellia carterii)、没药(Commiphora myrrha)、鸡血藤(Spatholobus suberectus)、牛膝（Achyranthes bidentata）、桂枝(Cinnamomum cassia)、桑枝(Morus alba)、地龙（Pheretima aspergillum）、全蝎(Buthus martensii)、水蛭	23	步长脑心通治疗急性脑梗死23例临床观察_郭贵明	2009	郭贵明, 郭翠芳. 步长脑心通治疗急性脑梗死23例临床观察[J]. 云南中医中药杂志, 2009, 30(7):18-18.
	95	黄芪(Astragalus membranaceus)、赤芍(Paeoniae Rubra)、丹参(Salvia miltiorrhiza)、当归（Angelica sinensis）、川芎(Ligusticum chuanxiong)、桃仁(Prunus persica)、红花(Carthamus tinctorius)、乳香(Boswellia carterii)、没药(Commiphora myrrha)、鸡血藤(Spatholobus suberectus)、牛膝（Achyranthes bidentata）、桂枝(Cinnamomum cassia)、桑枝(Morus alba)、地龙（Pheretima aspergillum）、全蝎(Buthus martensii)、水蛭	96/84/180	步长脑心通治疗脑梗塞320例临床观察_童向霞	2009	童向霞. 步长脑心通治疗脑梗塞320例临床观察[J]. 中国实用医药, 2009, 4(11):161-163.
	96	黄芪(Astragalus membranaceus)、赤芍(Paeoniae Rubra)、丹参(Salvia miltiorrhiza)、当归（Angelica sinensis）、川芎(Ligusticum chuanxiong)、桃仁(Prunus persica)、红花(Carthamus tinctorius)、乳香(Boswellia carterii)、没药(Commiphora myrrha)、鸡血藤(Spatholobus suberectus)、牛膝（Achyranthes bidentata）、桂枝(Cinnamomum cassia)、桑枝(Morus alba)、地龙（Pheretima aspergillum）、全蝎(Buthus martensii)、水蛭	20/16/36	步长脑心通治疗脑梗死36例临床观察_孙振军	2004	孙振军. 步长脑心通治疗脑梗死36例临床观察[J]. 天津中医药大学学报, 2004, 23(2):91-91.
	97	黄芪(Astragalus membranaceus)、赤芍(Paeoniae Rubra)、丹参(Salvia miltiorrhiza)、当归（Angelica sinensis）、川芎(Ligusticum chuanxiong)、桃仁(Prunus persica)、红花(Carthamus tinctorius)、乳香(Boswellia carterii)、没药(Commiphora myrrha)、鸡血藤(Spatholobus suberectus)、牛膝（Achyranthes bidentata）、桂枝(Cinnamomum cassia)、桑枝(Morus alba)、地龙（Pheretima aspergillum）、全蝎(Buthus martensii)、水蛭	31/12/43	步长脑心通治疗脑梗死43例疗效观察_李欣	2010	李欣, 张春霞. 步长脑心通治疗脑梗死43例疗效观察[J]. 吉林医学, 2010, 31(32):5758-5758.
	98	黄芪(Astragalus membranaceus)、赤芍(Paeoniae Rubra)、丹参(Salvia miltiorrhiza)、当归（Angelica sinensis）、川芎(Ligusticum chuanxiong)、桃仁(Prunus persica)、红花(Carthamus tinctorius)、乳香(Boswellia carterii)、没药(Commiphora myrrha)、鸡血藤(Spatholobus suberectus)、牛膝（Achyranthes bidentata）、桂枝(Cinnamomum cassia)、桑枝(Morus alba)、地龙（Pheretima aspergillum）、全蝎(Buthus martensii)、水蛭	50	步长脑心通治疗脑梗死50例临床分析_包芳	2009	包芳. 步长脑心通治疗脑梗死50例临床分析[J]. 辽宁中医杂志, 2009(8):1333-1333.
	99	黄芪(Astragalus membranaceus)、赤芍(Paeoniae Rubra)、丹参(Salvia miltiorrhiza)、当归（Angelica sinensis）、川芎(Ligusticum chuanxiong)、桃仁(Prunus persica)、红花(Carthamus tinctorius)、乳香(Boswellia carterii)、没药(Commiphora myrrha)、鸡血藤(Spatholobus suberectus)、牛膝（Achyranthes bidentata）、桂枝(Cinnamomum cassia)、桑枝(Morus alba)、地龙（Pheretima aspergillum）、全蝎(Buthus martensii)、水蛭	33/31/64	步长脑心通治疗脑梗死64例疗效观察_郭宏	2010	郭宏, 赵永富. 步长脑心通治疗脑梗死64例疗效观察[J]. 吉林医学, 2010, 31(7):959-960.
	100	黄芪(Astragalus membranaceus)、赤芍(Paeoniae Rubra)、丹参(Salvia miltiorrhiza)、当归（Angelica sinensis）、川芎(Ligusticum chuanxiong)、桃仁(Prunus persica)、红花(Carthamus tinctorius)、乳香(Boswellia carterii)、没药(Commiphora myrrha)、鸡血藤(Spatholobus suberectus)、牛膝（Achyranthes bidentata）、桂枝(Cinnamomum cassia)、桑枝(Morus alba)、地龙（Pheretima aspergillum）、全蝎(Buthus martensii)、水蛭	33/23/56	步长脑心通治疗脑梗死99例临床观察_刘君	2007	刘君, 刘杨. 步长脑心通治疗脑梗死99例临床观察[J]. 中国实用医药, 2007, 2(5).
	101	黄芪(Astragalus membranaceus)、赤芍(Paeoniae Rubra)、丹参(Salvia miltiorrhiza)、当归（Angelica sinensis）、川芎(Ligusticum chuanxiong)、桃仁(Prunus persica)、红花(Carthamus tinctorius)、乳香(Boswellia carterii)、没药(Commiphora myrrha)、鸡血藤(Spatholobus suberectus)、牛膝（Achyranthes bidentata）、桂枝(Cinnamomum cassia)、桑枝(Morus alba)、地龙（Pheretima aspergillum）、全蝎(Buthus martensii)、水蛭	96/73/168	步长脑心通治疗脑梗死及脑出血后遗症的疗效观察_朱斌	2005	朱斌, 王永霞. 步长脑心通治疗脑梗死及脑出血后遗症的疗效观察[J]. 吉林医学, 2006, 27(7):777-777.
	102	黄芪(Astragalus membranaceus)、赤芍(Paeoniae Rubra)、丹参(Salvia miltiorrhiza)、当归（Angelica sinensis）、川芎(Ligusticum chuanxiong)、桃仁(Prunus persica)、红花(Carthamus tinctorius)、乳香(Boswellia carterii)、没药(Commiphora myrrha)、鸡血藤(Spatholobus suberectus)、牛膝（Achyranthes bidentata）、桂枝(Cinnamomum cassia)、桑枝(Morus alba)、地龙（Pheretima aspergillum）、全蝎(Buthus martensii)、水蛭	369/19/58	步长脑心通治疗脑梗死急性期患者的临床研究_包聪妹	2010	包聪妹. 步长脑心通治疗脑梗死急性期患者的临床研究[J]. 中国医学创新, 2010, 7(12):60-61.
	103	黄芪(Astragalus membranaceus)、赤芍(Paeoniae Rubra)、丹参(Salvia miltiorrhiza)、当归（Angelica sinensis）、川芎(Ligusticum chuanxiong)、桃仁(Prunus persica)、红花(Carthamus tinctorius)、乳香(Boswellia carterii)、没药(Commiphora myrrha)、鸡血藤(Spatholobus suberectus)、牛膝（Achyranthes bidentata）、桂枝(Cinnamomum cassia)、桑枝(Morus alba)、地龙（Pheretima aspergillum）、全蝎(Buthus martensii)、水蛭	49/11/60	步长脑心通治疗脑梗死疗效观察_吴英	2013	吴英. 步长脑心通治疗脑梗死疗效观察[J]. 内蒙古中医药, 2013, 32(27):44-45.
	104	黄芪(Astragalus membranaceus)、赤芍(Paeoniae Rubra)、丹参(Salvia miltiorrhiza)、当归（Angelica sinensis）、川芎(Ligusticum chuanxiong)、桃仁(Prunus persica)、红花(Carthamus tinctorius)、乳香(Boswellia carterii)、没药(Commiphora myrrha)、鸡血藤(Spatholobus suberectus)、牛膝（Achyranthes bidentata）、桂枝(Cinnamomum cassia)、桑枝(Morus alba)、地龙（Pheretima aspergillum）、全蝎(Buthus martensii)、水蛭	28/22/40	步长脑心通治疗脑梗死临床观察_王玉霞	2009	王玉霞. 步长脑心通治疗脑梗死临床观察[J]. 辽宁中医药大学学报, 2009(8):163-164.
	105	川芎(Ligusticum chuanxiong)、乌梢蛇、西洋参(Panax quinquefolium)、何首乌(Polygonum multiflorum)、淫羊藿(Epimedium Herb)、沙棘(Hippophae rhamnoides)	24/14/38	参芎胶囊治疗脑梗死的临床观察_赵洪涛	2012	王钧, 匡霞, 林立平, 赵洪涛等. 参芎胶囊治疗脑梗死的临床观察[J]. 中国医药指南, 2012, 10(21):628-629.
	106	丹参(Salvia miltiorrhiza)、川芎(Ligusticum chuanxiong)、地龙（Pheretima aspergillum）、鸡血藤(Spatholobus suberectus)、全蝎(Buthus martensii)、蜈蚣(Centipede)、水蛭、天麻(Gastrodia elata)、牛膝（Achyranthes bidentata）、黄岑(Scutellaria baicalensis)、山栀、夏枯草(Prunella vulgaris)、钩藤(Uncaria rhynchophylla)、石决明(Cristaria plicata)	30	参芎龙蝎汤治疗脑梗死临床研究_荣传平	2014	荣传平, 王根成, 郭燕青. 参芎龙蝎汤治疗脑梗死临床研究[J]. 中国中医药现代远程教育, 2014(21):15-17.
		丹参(Salvia miltiorrhiza)、川芎(Ligusticum chuanxiong)、地龙（Pheretima aspergillum）、鸡血藤(Spatholobus suberectus)、全蝎(Buthus martensii)、蜈蚣(Centipede)、水蛭、陈皮(Citrus reticulata)、茯苓(Poria cocos)、菖蒲（Acorus tatarinowii）、竹茹(Bamboo Shavings)、天竺黄(Polygonatum odoratum)	27
		丹参(Salvia miltiorrhiza)、川芎(Ligusticum chuanxiong)、地龙（Pheretima aspergillum）、鸡血藤(Spatholobus suberectus)、全蝎(Buthus martensii)、蜈蚣(Centipede)、水蛭、大黄(Rheum officinale)、天南星(Arisaema consanguineum)、瓜蒌(Trichosanthes kirilowii)、枳实(Citrus aurantium)	29
		丹参(Salvia miltiorrhiza)、川芎(Ligusticum chuanxiong)、地龙（Pheretima aspergillum）、鸡血藤(Spatholobus suberectus)、全蝎(Buthus martensii)、蜈蚣(Centipede)、水蛭、玄参(Scrophularia ningpoensis)、龙骨、牡蛎(Ostrea gigas)、赭石、龟甲、天门冬(Asparagus cochinchinensis)	38
		丹参(Salvia miltiorrhiza)、川芎(Ligusticum chuanxiong)、地龙（Pheretima aspergillum）、鸡血藤(Spatholobus suberectus)、全蝎(Buthus martensii)、蜈蚣(Centipede)、水蛭、人参(Panax ginseng)、当归（Angelica sinensis）、桃仁(Prunus persica)、红花(Carthamus tinctorius)、赤芍(Paeoniae Rubra)	34
		丹参(Salvia miltiorrhiza)、川芎(Ligusticum chuanxiong)、地龙（Pheretima aspergillum）、鸡血藤(Spatholobus suberectus)、全蝎(Buthus martensii)、蜈蚣(Centipede)、水蛭、竹茹(Bamboo Shavings)、半夏(Pinellia ternata)、栀子(Gardenia jasminoides)、菖蒲（Acorus tatarinowii）、远志(Polygala tenuifolia)、钩藤(Uncaria rhynchophylla)	26
		丹参(Salvia miltiorrhiza)、川芎(Ligusticum chuanxiong)、地龙（Pheretima aspergillum）、鸡血藤(Spatholobus suberectus)、全蝎(Buthus martensii)、蜈蚣(Centipede)、水蛭、半夏(Pinellia ternata)、陈皮(Citrus reticulata)、菖蒲（Acorus tatarinowii）、竹茹(Bamboo Shavings)、远志(Polygala tenuifolia)	32
		丹参(Salvia miltiorrhiza)、川芎(Ligusticum chuanxiong)、地龙（Pheretima aspergillum）、鸡血藤(Spatholobus suberectus)、全蝎(Buthus martensii)、蜈蚣(Centipede)、水蛭、人参(Panax ginseng)、黄芪(Astragalus membranaceus)、乌头（Aconitum carmichaeli）	24
	107	菖蒲（Acorus tatarinowii）、地龙（Pheretima aspergillum）、鸡血藤(Spatholobus suberectus)、络石藤(Trachelospermum jasminoides)、丹参(Salvia miltiorrhiza)、赤芍(Paeoniae Rubra)、三七(Panax notoginseng)、防风(Saposhnikovia divaricate)、半夏(Pinellia ternata)、陈皮(Citrus reticulata)、枳实(Citrus aurantium)、茯苓(Poria cocos)、郁金(Curcuma aromatica)、僵蚕(Bombyx mori)、甘草(Glycyrrhiza uralensis)	37/23/60	菖蒲（Acorus tatarinowii）地龙（Pheretima aspergillum）汤治疗中风急性期临床观察_葛俊领	2012	葛俊领. 菖蒲（Acorus tatarinowii）地龙（Pheretima aspergillum）汤治疗中风急性期临床观察[J]. 中国中医急症, 2012, 21(4):671-671.
	108	薏苡仁(Coix lachryma-jobi)、干栗(Castanea mollissima)、莱菔子(Raphanus sativus)、藁本(Ligusticum sinense)、菖蒲（Acorus tatarinowii）、麦冬(Ophiopogon japonicus)、桔梗(Platycodon grandiflorum)、麻黄(Herba Ephedrae)、熊胆(Selenarctos thibetanus)	29/21/50	朝医太阴中风胶囊治疗太阴人脑梗死50例_李根培	2011	李根培, 崔东麟. 朝医太阴中风胶囊治疗太阴人脑梗死50例[J]. 中国民族医药杂志, 2011, 17(5):11-11.
	109	人参(Panax ginseng)、白术(Atractylodes macrocephala)、甘草(Glycyrrhiza uralensis)、地黄(Rehmannia glutinosa)、当归（Angelica sinensis）、何首乌(Polygonum multiflorum)、龟甲、乳香(Boswellia carterii)、没药(Commiphora myrrha)、血竭(Daemonorops draco)、赤芍(Paeoniae Rubra)、肉桂(Cinnamomum cassia)、两头尖（Anemone raddeana）、麝香(Moschus moschiferus)、龙脑香(DryobAlanops aromatica)、安息香(Styrax benzoin)、沉香(Aquilaria agallocha)、木香(Aucklandia lappa)、香附…	31/33/64	大活络胶囊联合疏血通注射液治疗急性脑梗死临床观察_于明克	2013	于明克, 刘向龙, 左玉芝,等. 大活络胶囊联合疏血通注射液治疗急性脑梗死临床观察[J]. 中国中医急症, 2013, 22(7):1216-1217.
	110	黄芪(Astragalus membranaceus)、当归（Angelica sinensis）、川芎(Ligusticum chuanxiong)、赤芍(Paeoniae Rubra)、桃仁(Prunus persica)、红花(Carthamus tinctorius)、地龙（Pheretima aspergillum）、地黄(Rehmannia glutinosa)、麦冬(Ophiopogon japonicus)	26/14/40	丹奥联合加味补阳还五汤治疗糖尿病性急性脑梗死的疗效观察_吕冰峰	2004	吕冰峰, 王伟, 陈奎. 丹奥联合加味补阳还五汤治疗糖尿病性急性脑梗死的疗效观察[J]. 中西医结合心脑血管病杂志, 2004, 2(5):307-308.
	111	丹参(Salvia miltiorrhiza)、红花(Carthamus tinctorius)、川芎(Ligusticum chuanxiong)、泽兰(Lycopus lucidus)、茯苓(Poria cocos)、地龙（Pheretima aspergillum）、秦艽(Gentiana macrophylla)、桂枝(Cinnamomum cassia)、鸡血藤(Spatholobus suberectus)、丝瓜(Luffa cylindrica)络、伸筋草(Lycopodium japonium)、甘草(Glycyrrhiza uralensis)	21/9/40	丹红通经活络方治疗脑梗死临床研究_任雪梅	2011	任雪梅. 丹红通经活络方治疗脑梗死临床研究[D]. 河北大学, 2011.
	112	丹参(Salvia miltiorrhiza)、黄芪(Astragalus membranaceus)、川芎(Ligusticum chuanxiong)、桃仁(Prunus persica)、地龙（Pheretima aspergillum）、山楂(Crataegus pinnatifida)、花椒(Zanthoxylum bungeanum)、细辛(Asarum sieboldii)	78/30/108	丹芪通脉胶囊治疗脑梗死的临床观察_陈志彦	2009	陈志彦, 马丽. 丹芪通脉胶囊治疗脑梗死的临床观察[J]. 中西医结合心脑血管病杂志, 2009, 7(10):1163-1164.
	113	当归（Angelica sinensis）、白芍(Paeonia lactiflora)、川芎(Ligusticum chuanxiong)、白术(Atractylodes macrocephala)、茯苓(Poria cocos)、泽泻（Alisma orientalis）	22/8/30	当归（Angelica sinensis）芍药散治疗脑梗死风痰瘀阻证及对MMP_9的干预作用_赵义纯	2013	赵义纯, 陆曙, 易晓净. 当归（Angelica sinensis）芍药散治疗脑梗死风痰瘀阻证及对MMP-9的干预作用[J]. 中国中医急症, 2013, 22(2):323-324.
	114	党参(Codonopsis pilosula)、火麻仁(Cannabis sativa)、枳实(Citrus aurantium)、厚朴(Magnolia officinalis)、大黄(Rheum officinale)、杏仁(Prunus armeniaca)、白芍(Paeonia lactiflora)、蜂蜜（Apis cerana Fabricius）	36	党参麻仁汤治疗老年男性脑梗死36例_唐东一	2013	唐东一. 党参麻仁汤治疗老年男性脑梗死36例[J]. 山东中医杂志, 2013(7):464-465.
	115	半夏(Pinellia ternata)、橘红(Citrus reticulate)、竹茹(Bamboo Shavings)、当归（Angelica sinensis）、川芎(Ligusticum chuanxiong)、桃仁(Prunus persica)、地龙（Pheretima aspergillum）、竹沥、天竺黄(Polygonatum odoratum)、郁金(Curcuma aromatica)、赤芍(Paeoniae Rubra)、	56/30/86	涤痰化瘀汤治疗脑梗死86例_赵世珂	2003	赵世珂, 董桂英, 李春红. 涤痰化瘀汤治疗脑梗死86例[J]. 山东中医杂志, 2003, 22(8):463-464.
	116	瓜蒌(Trichosanthes kirilowii)、天南星(Arisaema consanguineum)、枳实(Citrus aurantium)、天竺黄(Polygonatum odoratum)、陈皮(Citrus reticulata)、党参(Codonopsis pilosula)、土元、鸡血藤(Spatholobus suberectus)、川芎(Ligusticum chuanxiong)、菖蒲（Acorus tatarinowii）、远志(Polygala tenuifolia)、黄岑(Scutellaria baicalensis)	35/27/62	涤痰活血汤治疗急性脑梗死62例疗效观察_白龙跃	2013	白龙跃. 涤痰活血汤治疗急性脑梗死62例疗效观察[J]. 河北中医, 2013, 35(3):347-348.
	117	半夏(Pinellia ternata)、陈皮(Citrus reticulata)、茯苓(Poria cocos)、枳实(Citrus aurantium)、竹茹(Bamboo Shavings)、菖蒲（Acorus tatarinowii）、党参(Codonopsis pilosula)、天南星(Arisaema consanguineum)、桃仁(Prunus persica)、红花(Carthamus tinctorius)、川芎(Ligusticum chuanxiong)、赤芍(Paeoniae Rubra)	37/28/65	涤痰汤化裁联合舒血宁注射液治疗急性脑梗死疗效观察_赵福臣	2012	赵福臣, 张伦忠(指导). 涤痰汤化裁联合舒血宁注射液治疗急性脑梗死疗效观察[J]. 山东中医药大学学报, 2012(6):494-495.
	118	络石藤(Trachelospermum jasminoides)、半夏(Pinellia ternata)、橘络(Citrus reticulate)、枳实(Citrus aurantium)、郁金(Curcuma aromatica)、菖蒲（Acorus tatarinowii）、土元、全蝎(Buthus martensii)	32/24/56	涤痰通络法治疗急性脑梗死56例疗效观察_全弘奎	2005	全弘奎, 郭红阳. 涤痰通络法治疗急性脑梗死56例疗效观察[J]. 吉林中医药, 2005, 25(12):10-10.
	119	地龙（Pheretima aspergillum）、桂枝(Cinnamomum cassia)、茯苓(Poria cocos)、牡丹皮(Paeonia moutan)、桃仁(Prunus persica)、赤芍(Paeoniae Rubra)	21/19/40	地龙（Pheretima aspergillum）加桂枝茯苓丸干预脑梗死发病的临床研究_曲红	2009	曲红, 周蔓蔓, 汪涛,等. 地龙（Pheretima aspergillum）加桂枝茯苓丸干预脑梗死发病的临床研究[J]. 上海中医药杂志, 2009(7):15-19.
	120	黄芪(Astragalus membranaceus)、当归（Angelica sinensis）、党参(Codonopsis pilosula)、川芎(Ligusticum chuanxiong)、银杏叶(Ginkgo Biloba)、地龙（Pheretima aspergillum）、葛根(Pueraria lobata)、枸杞(Lycium chinense)、黄精(Polygonatum sibiricum)、淫羊藿(Epimedium Herb)、五味子(Schisandra chinensis)、山楂(Crataegus pinnatifida)	108	多效益脑口服液治疗脑梗死临床研究_杨一丁	2002	杨一丁, 刘峙, 徐旭日. 多效益脑口服液治疗脑梗死临床研究[J]. 山东中医药大学学报, 2002, 26(3):187-190.
	121	天门冬(Asparagus cochinchinensis)、麦冬(Ophiopogon japonicus)、牡蛎(Ostrea gigas)、赭石、白芍(Paeonia lactiflora)、玄参(Scrophularia ningpoensis)、枸杞(Lycium chinense)、当归（Angelica sinensis）、牛膝（Achyranthes bidentata）、钩藤(Uncaria rhynchophylla)、水蛭、地龙（Pheretima aspergillum）	37/28/65	二冬赭牡汤治疗脑梗死阴虚风动证65例_方振中	2012	方振中. 二冬赭牡汤治疗脑梗死阴虚风动证65例[J]. 河南中医, 2012, 32(9):1171-1172.
	122	黄芪(Astragalus membranaceus)、党参(Codonopsis pilosula)、白术(Atractylodes macrocephala)、桑寄生(Taxillus chinensis)、杜仲(Eucommia ulmoides)、牛膝（Achyranthes bidentata）、丹参(Salvia miltiorrhiza)、川芎(Ligusticum chuanxiong)、菖蒲（Acorus tatarinowii）、甘草(Glycyrrhiza uralensis)	17/13/30	扶正固本法治疗脑梗死疗效观察_刘向哲	2012	刘向哲, 王新志, 杨国防. 扶正固本法治疗脑梗死疗效观察[J]. 中国实用神经疾病杂志, 2012, 15(5):49-51.
	123	人参(Panax ginseng)、黄芪(Astragalus membranaceus)、当归（Angelica sinensis）、鸡血藤(Spatholobus suberectus)、地龙（Pheretima aspergillum）、桑枝(Morus alba)、川芎(Ligusticum chuanxiong)	11/19/30	扶正升阳汤用于老年人脑梗死急性期疗效观察_黄武松	2011	黄武松, 刘武平. 扶正升阳汤用于老年人脑梗死急性期疗效观察[J]. 中国煤炭工业医学杂志, 2011, 14(3):423-424.
	124	黄芪(Astragalus membranaceus)、三七(Panax notoginseng)、川芎(Ligusticum chuanxiong)、水蛭、地龙（Pheretima aspergillum）、穿山甲(Manis pentadactyla)、牛膝（Achyranthes bidentata）、郁金(Curcuma aromatica)、山楂(Crataegus pinnatifida)、大黄(Rheum officinale)、半夏(Pinellia ternata)、白芥子(Sinapis arvensis)、甘草(Glycyrrhiza uralensis)	30/21/51	扶正通脉胶囊治疗急性期脑梗死51例临床观察_崔秀丽	2005	崔秀丽. 扶正通脉胶囊治疗急性期脑梗死51例临床观察[J]. 中西医结合心脑血管病杂志, 2005, 3(10):863-865.
	125	黄芪(Astragalus membranaceus)、秦艽(Gentiana macrophylla)、当归（Angelica sinensis）、川芎(Ligusticum chuanxiong)、丹参(Salvia miltiorrhiza)、桃仁(Prunus persica)、红花(Carthamus tinctorius)、桂枝(Cinnamomum cassia)、麦冬(Ophiopogon japonicus)、地龙（Pheretima aspergillum）、乌梢蛇、蜈蚣(Centipede)、水蛭、全蝎(Buthus martensii)、夏枯草(Prunella vulgaris)、菖蒲（Acorus tatarinowii）、牡蛎(Ostrea gigas)	29/21/50	复春汤加针灸治疗脑梗死50例临床体会_钱晓平	2007	钱晓平, 温杰, 孙佳红,等. 复春汤加针灸治疗脑梗死50例临床体会[J]. 中国中医急症, 2007, 16(11):1406-1407.
	126	地龙（Pheretima aspergillum）、川芎(Ligusticum chuanxiong)、黄芪(Astragalus membranaceus)、牛膝（Achyranthes bidentata）	32/30/62	复方地龙（Pheretima aspergillum）胶囊治疗急性脑梗塞的临床应用_吴连平	2009	吴连平. 复方地龙（Pheretima aspergillum）胶囊治疗急性脑梗塞的临床应用[J]. 西部医学, 2009, 21(5):810-811.
	127	地龙（Pheretima aspergillum）、川芎(Ligusticum chuanxiong)、黄芪(Astragalus membranaceus)、牛膝（Achyranthes bidentata）	39/21/60	复方地龙（Pheretima aspergillum）治疗急性脑梗死的临床观察_丁桃英	2006	丁桃英, 吴松笛. 复方地龙（Pheretima aspergillum）治疗急性脑梗死的临床观察[J]. 中国社区医师:医学专业, 2006(18):80-80.
	128	三七(Panax notoginseng)、银杏叶(Ginkgo Biloba)、桃仁(Prunus persica)、川芎(Ligusticum chuanxiong)、西洋参(Panax quinquefolium)、黄芪(Astragalus membranaceus)、桂枝(Cinnamomum cassia)、远志(Polygala tenuifolia)	45/21/66	复方三七胶囊治疗脑梗死的临床观察_李影	2009	李影, 吴玉玲, 周晶. 复方三七胶囊治疗脑梗死的临床观察[J]. 中国中医药现代远程教育, 2009, 7(2).
	129	首乌、天麻(Gastrodia elata)、制黄精(Polygonatum sibiricum)、海藻(Sargassum micracanthum)、僵蚕(Bombyx mori)、水蛭、鬼箭羽(Euonymus alatus)	21/19/40	复方通络饮治疗脑梗死恢复期患者的临床疗效观察_王道勇	2012	王道勇, 李柯萱, 邓立兵. 复方通络饮治疗脑梗死恢复期患者的临床疗效观察[J]. 当代医学, 2012, 18(3):156-157.
	130	三七(Panax notoginseng)、黄芪(Astragalus membranaceus)、丹参(Salvia miltiorrhiza)、玄参(Scrophularia ningpoensis)	99	复方血栓通胶囊预防脑梗死复发的疗效观察_彭卫平	2010	彭卫平，黄颖臻，黄登鹏等. 复方血栓通胶囊预防脑梗死复发的疗效观察[J]. 中国医药导报, 2010, 4(7):22.
	131	天麻(Gastrodia elata)、天南星(Arisaema consanguineum)、半夏(Pinellia ternata)、菖蒲（Acorus tatarinowii）、丹参(Salvia miltiorrhiza)、当归（Angelica sinensis）、僵蚕(Bombyx mori)、水蛭、土元、蜈蚣(Centipede)、川芎(Ligusticum chuanxiong)、红花(Carthamus tinctorius)、甘草(Glycyrrhiza uralensis)	38/13/51	复语汤治疗脑梗死恢复期运动性失语67例总结_唐沛兰	2012	唐沛兰. 复语汤治疗脑梗死恢复期运动性失语67例总结[J]. 湖南中医杂志, 2012, 28(2):10-11.
	132	当归（Angelica sinensis）、桃仁(Prunus persica)、红花(Carthamus tinctorius)、制大黄(Rheum officinale)、穿山甲(Manis pentadactyla)、柴胡(Bupleurum scorzonerifolium)、白僵蚕(Bombyx mori)、地龙（Pheretima aspergillum）、水蛭	18/14/32	复元活血汤加减治疗急性脑梗死32例疗效观察_仇年芳	2007	仇年芳. 复元活血汤加减治疗急性脑梗死32例疗效观察[J]. 河北中医, 2007, 29(3):208-209.
	133	柴胡(Bupleurum scorzonerifolium)、桃仁(Prunus persica)、当归（Angelica sinensis）、红花(Carthamus tinctorius)、天花(Trichosanthes kirilowii)、穿山甲(Manis pentadactyla)、大黄(Rheum officinale)、木香(Aucklandia lappa)、甘草(Glycyrrhiza uralensis)	47/39/86	复元活血汤加味治疗脑梗死86例_闵照国	2008	闵照国. 复元活血汤加味治疗脑梗死86例[J]. 新中医, 2008, 40(2):79-79.
	134	黄芪(Astragalus membranaceus)、当归（Angelica sinensis）、川芎(Ligusticum chuanxiong)、桃仁(Prunus persica)、红花(Carthamus tinctorius)、赤芍(Paeoniae Rubra)、地龙（Pheretima aspergillum）、水蛭、鸡血藤(Spatholobus suberectus)、豨签草(Siegesbeckia orientalis)、全蝎(Buthus martensii)	19/11/30	改良头皮针结合补阳还五汤治疗脑梗死偏瘫疗效观察_徐新国	2014	徐新国, 仇晓华, 韩勇,等. 改良头皮针结合补阳还五汤治疗脑梗死偏瘫疗效观察[J]. 河北中医, 2014(3):401-403.
	135	黄芪(Astragalus membranaceus)、赤芍(Paeoniae Rubra)、桃仁(Prunus persica)、川芎(Ligusticum chuanxiong)、当归（Angelica sinensis）、地龙（Pheretima aspergillum）、红花(Carthamus tinctorius)	30/22/52	高压氧配合补阳还五汤治疗脑梗死疗效观察_徐小花	2008	徐小花. 高压氧配合补阳还五汤治疗脑梗死疗效观察[J]. 浙江中西医结合杂志, 2008, 18(9):555-556.
	136	葛根(Pueraria lobata)、丹参(Salvia miltiorrhiza)、夏枯草(Prunella vulgaris)、太子参(Pseudostellaria heterophylla)、僵蚕(Bombyx mori)	53/17/70	葛根通络饮治疗糖尿病并发脑梗死的疗效分析_张莉	2015	张莉, 张志强, 谭秦湘. 葛根通络饮治疗糖尿病并发脑梗死的疗效分析[J]. 中医药导报, 2015(4):32-34.
	137	葛根(Pueraria lobata)、黄芪(Astragalus membranaceus)、苍术(Atractylodes lancea)、菟丝子(Cuscuta chinensis)、水蛭、桃仁(Prunus persica)、红花(Carthamus tinctorius)、丹参(Salvia miltiorrhiza)、川芎(Ligusticum chuanxiong)、山药(Dioscorea opposita)	40	葛黄汤加减治疗糖尿病性脑梗死40例_陈华琴	1999	陈华琴. 葛黄汤加减治疗糖尿病性脑梗死40例[J]. 山东中医杂志, 1999(5):207-207.
	138	赤芍(Paeoniae Rubra)、桃仁(Prunus persica)、川芎(Ligusticum chuanxiong)、红花(Carthamus tinctorius)、麝香(Moschus moschiferus)、黄酒、老葱（Allium fistulosum）、生姜(Zingiber officinale)、大枣(Ziziphus jujuba)	22/18/40	观察通窍活血汤治疗脑梗死的疗效_芦德银	2015	芦德银. 观察通窍活血汤治疗脑梗死的疗效[J]. 中西医结合心血管病杂志:电子版, 2015, 3(12):72-73.
	139	当归（Angelica sinensis）、黄芪(Astragalus membranaceus)、赤芍(Paeoniae Rubra)、川芎(Ligusticum chuanxiong)、桃仁(Prunus persica)、红花(Carthamus tinctorius)、三七(Panax notoginseng)、水蛭、葛根(Pueraria lobata)、僵蚕(Bombyx mori)、甘草(Glycyrrhiza uralensis)	27/13/40	归芪通络胶囊治疗脑梗死40例_刘芳	2011	刘芳, 马福文. 归芪通络胶囊治疗脑梗死40例[J]. 中国中医药现代远程教育, 2011, 09(3):22-23.
	140	毛冬青(Ilex pubescens)、贯叶连翘(Hypericum perforatum)(Forsythia suspense)、黄芪(Astragalus membranaceus)、当归（Angelica sinensis）、桃仁(Prunus persica)、红花(Carthamus tinctorius)	27/25/52	贯冬饮治疗恢复期脑梗死52例_李迥	2011	李迥, 尚淑玲, 孟令海,等. 贯冬饮治疗恢复期脑梗死52例[J]. 中国中医急症, 2011, 20(12):2019-2020.
	141	桃仁(Prunus persica)、红花(Carthamus tinctorius)、川芎(Ligusticum chuanxiong)、赤芍(Paeoniae Rubra)、白芍(Paeonia lactiflora)、天麻(Gastrodia elata)、地黄(Rehmannia glutinosa)、当归（Angelica sinensis）、水蛭、乌梢蛇、半夏(Pinellia ternata)、白术(Atractylodes macrocephala)、三七(Panax notoginseng)、土元	84/72/156	还真汤治疗脑梗死156例临床观察_王来群	2002	王来群. 还真汤治疗脑梗死156例临床观察[J]. 河北中医, 2002, 24(3):183-183.
	142	黄芪(Astragalus membranaceus)、丹参(Salvia miltiorrhiza)、川芎(Ligusticum chuanxiong)、槟郎(Areca catechu)、郁金(Curcuma aromatica)、牛膝（Achyranthes bidentata）、地龙（Pheretima aspergillum）、陈皮(Citrus reticulata)、全蝎(Buthus martensii)、甘草(Glycyrrhiza uralensis)	212	行气活血汤治疗急性期脑梗死21例_段晓丽	2010	段晓丽, 吕明刚. 行气活血汤治疗急性期脑梗死21例[J]. 河南中医, 2010, 30(1):52-53.
	143	桃仁(Prunus persica)、大黄(Rheum officinale)、桂枝(Cinnamomum cassia)、甘草(Glycyrrhiza uralensis)、芒硝、瓜蒌(Trichosanthes kirilowii)	25/21/46	核桃承气汤对脑梗死急性期辅助治疗作用的观察_黄俊臣	2003	黄俊臣, 周纪平, 李彦春. 核桃承气汤对脑梗死急性期辅助治疗作用的观察[J]. 中医药临床杂志, 2003, 15(4):280-280.
	144	黄芪(Astragalus membranaceus)、鸡血藤(Spatholobus suberectus)、丹参(Salvia miltiorrhiza)、红花(Carthamus tinctorius)、桃仁(Prunus persica)、川芎(Ligusticum chuanxiong)、赤芍(Paeoniae Rubra)、牛膝（Achyranthes bidentata）、地龙（Pheretima aspergillum）、当归（Angelica sinensis）、龟板	31/21/52	华佗再造丸合补阳还五汤治疗脑梗死52例_韦晓勇	2007	韦晓勇. 华佗再造丸合补阳还五汤治疗脑梗死52例[J]. 浙江中医杂志, 2007, 42(10):582-583.
	145	黄芪(Astragalus membranaceus)、白芍(Paeonia lactiflora)、地龙（Pheretima aspergillum）、天南星(Arisaema consanguineum)、乌梢蛇、豨签草(Siegesbeckia orientalis)、白芥子(Sinapis arvensis)、玄参(Scrophularia ningpoensis)、透骨草(Speranskia tuberculata)、桃仁(Prunus persica)、红花(Carthamus tinctorius)	59	化痰活血通络法治疗脑梗死偏瘫及其对血液流变学的影响_周德生	2002	周德生, 肖志杰, 吴艳玲,等. 化痰活血通络法治疗脑梗死偏瘫及其对血液流变学的影响[J]. 中华中医药学刊, 2002, 20(5):691-692.
	146	天南星(Arisaema consanguineum)、地龙（Pheretima aspergillum）、天竺黄(Polygonatum odoratum)、半夏(Pinellia ternata)、红花(Carthamus tinctorius)、丹参(Salvia miltiorrhiza)、蜈蚣(Centipede)、全蝎(Buthus martensii)	22/12/34	化痰活血通络方治疗脑梗死34例_侯舒成	2006	侯舒成. 化痰活血通络方治疗脑梗死34例[J]. 中国中医急症, 2006, 15(4):410-410.
	147	黄芪(Astragalus membranaceus)、茯苓(Poria cocos)、菖蒲（Acorus tatarinowii）、僵蚕(Bombyx mori)、天南星(Arisaema consanguineum)、川芎(Ligusticum chuanxiong)、赤芍(Paeoniae Rubra)、地龙（Pheretima aspergillum）、水蛭、桃仁(Prunus persica)、红花(Carthamus tinctorius)、全蝎(Buthus martensii)	69/22/91	化痰活血益气汤治疗脑梗死91例临床观察_王秀玲	2011	王秀玲, 闫海强, 李振海,等. 化痰活血益气汤治疗脑梗死91例临床观察[J]. 中西医结合心脑血管病杂志, 2011, 09(4):439-440.
	148	桃仁(Prunus persica)、红花(Carthamus tinctorius)、丹参(Salvia miltiorrhiza)、当归（Angelica sinensis）、白术(Atractylodes macrocephala)、半夏(Pinellia ternata)、陈皮(Citrus reticulata)、茯苓(Poria cocos)	28/22/50	化痰祛瘀法治疗缺血性脑中风50例临床观察_曹永升	2009	曹永升, 刘莹, 李军. 化痰祛瘀法治疗缺血性脑中风50例临床观察[J]. 成都中医药大学学报, 2009, 32(3):39-40.
	149	赤芍(Paeoniae Rubra)、葛根(Pueraria lobata)、天麻(Gastrodia elata)、生白术(Atractylodes macrocephala)、半夏(Pinellia ternata)、大黄(Rheum officinale)、水蛭	18/17/35	化痰祛瘀汤对脑梗死患者神经功能的影响_任建福	2015	任建福. 化痰祛瘀汤对脑梗死患者神经功能的影响[J]. 中国社区医师, 2015(26):76-77.
	150	半夏(Pinellia ternata)、陈皮(Citrus reticulata)、川芎(Ligusticum chuanxiong)、茯苓(Poria cocos)、白术(Atractylodes macrocephala)、泽兰(Lycopus lucidus)、白芥子(Sinapis arvensis)、泽泻（Alisma orientalis）、天麻(Gastrodia elata)、全蝎(Buthus martensii)	35/25/60	化痰祛瘀通络方治疗急性脑梗死60例_刘志勇	2009	刘志勇, 王松龄. 化痰祛瘀通络方治疗急性脑梗死60例[J]. 光明中医, 2009, 24(10):1905-1906.
	151	大黄(Rheum officinale)、芒硝、川贝(Fritillaria cirrhosa)、枳实(Citrus aurantium)、丹参(Salvia miltiorrhiza)、赤芍(Paeoniae Rubra)、瓜蒌(Trichosanthes kirilowii)、全蝎(Buthus martensii)	2018-12-30	化痰通腑方治疗痰热腑实型脑梗死30例疗效观察_高萍	2008	高萍. 化痰通腑方治疗痰热腑实型脑梗死30例疗效观察[J]. 国医论坛, 2008, 23(4):21-21.
	152	半夏(Pinellia ternata)、橘红(Citrus reticulate)、天竺黄(Polygonatum odoratum)、菖蒲（Acorus tatarinowii）、天南星(Arisaema consanguineum)、桃仁(Prunus persica)、红花(Carthamus tinctorius)、川芎(Ligusticum chuanxiong)、丹参(Salvia miltiorrhiza)、葛根(Pueraria lobata)	49/11/60	化痰通络法治疗脑梗死60例_陈晓军	2005	陈晓军, 林红, 张维霞. 化痰通络法治疗脑梗死60例[J]. 中国中医急症, 2005, 14(1):78-78.
	153	天麻(Gastrodia elata)、菖蒲（Acorus tatarinowii）、半夏(Pinellia ternata)、茯苓(Poria cocos)、白术(Atractylodes macrocephala)、天南星(Arisaema consanguineum)、陈皮(Citrus reticulata)、赤芍(Paeoniae Rubra)、丹参(Salvia miltiorrhiza)、地龙（Pheretima aspergillum）、水蛭	29/17/46	化痰通络颗粒治疗风痰瘀阻证脑梗死临床研究_凌方明	2004	凌方明, 陈景亮, 卢桂梅,等. 化痰通络颗粒治疗风痰瘀阻证脑梗死临床研究[J]. 中西医结合心脑血管病杂志, 2004, 2(8):452-454.
	154	半夏(Pinellia ternata)、天麻(Gastrodia elata)、茯苓(Poria cocos)、白术(Atractylodes macrocephala)、天南星(Arisaema consanguineum)、天竺黄(Polygonatum odoratum)、香附(Cyperus rotundus)、丹参(Salvia miltiorrhiza)、大黄(Rheum officinale)	25/17/42	化痰通络汤对脑梗死后认知障碍的影响_何玉琴	2015	何玉琴, 陈锦泳, 郑宏忠. 化痰通络汤对脑梗死后认知障碍的影响[J]. 北方药学, 2015(7):53-53.
	155	菖蒲（Acorus tatarinowii）、天南星(Arisaema consanguineum)、泽泻（Alisma orientalis）、葛根(Pueraria lobata)、白僵蚕(Bombyx mori)、水蛭、丹参(Salvia miltiorrhiza)、地龙（Pheretima aspergillum）	71/79/150	化痰通络汤治疗脑梗死恢复期临床研究_马正宏	2007	马正宏, 彭丽. 化痰通络汤治疗脑梗死恢复期临床研究[J]. 中医学报, 2007, 22(4):39-40.
	156	陈皮(Citrus reticulata)、半夏(Pinellia ternata)、茯苓(Poria cocos)、枳实(Citrus aurantium)、竹沥、天南星(Arisaema consanguineum)、天麻(Gastrodia elata)、僵蚕(Bombyx mori)、全蝎(Buthus martensii)、地龙（Pheretima aspergillum）、鸡血藤(Spatholobus suberectus)、大黄(Rheum officinale)、甘草(Glycyrrhiza uralensis)、乌梢蛇	2019-12-31	化痰通络汤治疗脑梗死急性期患者临床观察_姚欣艳	2010	姚欣艳, 张黎, 范良. 化痰通络汤治疗脑梗死急性期患者临床观察[J]. 中国中医药信息杂志, 2010, 17(1):56-57.
	157	水蛭、桃仁(Prunus persica)、红花(Carthamus tinctorius)、白术(Atractylodes macrocephala)、天麻(Gastrodia elata)、当归（Angelica sinensis）、地龙（Pheretima aspergillum）、半夏(Pinellia ternata)、天南星(Arisaema consanguineum)、竹茹(Bamboo Shavings)、茯苓(Poria cocos)、石决明(Cristaria plicata)、牛膝（Achyranthes bidentata）、陈皮(Citrus reticulata)、菖蒲（Acorus tatarinowii）、郁金(Curcuma aromatica)、甘草(Glycyrrhiza uralensis)	60	化痰通络汤治疗痰湿瘀阻型脑梗死_谢艳丽	2015	谢艳丽. 化痰通络汤治疗痰湿瘀阻型脑梗死[J]. 基层医学论坛, 2015(30):4254-4255.
	158	当归（Angelica sinensis）、川芎(Ligusticum chuanxiong)、半夏(Pinellia ternata)、白术(Atractylodes macrocephala)、桃仁(Prunus persica)、红花(Carthamus tinctorius)、菖蒲（Acorus tatarinowii）、黄芪(Astragalus membranaceus)、地龙（Pheretima aspergillum）、菊花(Chrysanthemum morifolium)、天南星(Arisaema consanguineum)、郁金(Curcuma aromatica)、枳实(Citrus aurantium)	28/8/36	化痰通络组方加减治疗小脑梗死36例疗效观察_刘维田	2015	刘维田, 郑建辉, 张国栋,等. 化痰通络组方加减治疗小脑梗死36例疗效观察[J]. 河北中医, 2015(5):685-687.
	159	半夏(Pinellia ternata)、天麻(Gastrodia elata)、橘红(Citrus reticulate)、白芥子(Sinapis arvensis)、茯苓(Poria cocos)、杏仁(Prunus armeniaca)、菖蒲（Acorus tatarinowii）、荷叶(Nelumbo nucifera)、泽兰(Lycopus lucidus)、川芎(Ligusticum chuanxiong)、穿山甲(Manis pentadactyla)	17/13/30	化痰熄风逐瘀汤治疗脑梗死合并阻塞性睡眠呼吸暂停低通气综合征临床研究_赵莹雪	2013	赵莹雪. 化痰熄风逐瘀汤治疗脑梗死合并阻塞性睡眠呼吸暂停低通气综合征临床研究[J]. 中医学报, 2013, 28(11):1729-1730.
	160	天南星(Arisaema consanguineum)、地龙（Pheretima aspergillum）、瓜蒌(Trichosanthes kirilowii)、地黄(Rehmannia glutinosa)、半夏(Pinellia ternata)、水蛭、川芎(Ligusticum chuanxiong)、当归（Angelica sinensis）、赤芍(Paeoniae Rubra)、桃仁(Prunus persica)、红花(Carthamus tinctorius)、厚朴(Magnolia officinalis)、枳实(Citrus aurantium)、甘草(Glycyrrhiza uralensis)	34/35/69	化痰逐瘀汤治疗急性脑梗死69例临床观察_张菊红	2012	张菊红, 郑国军. 化痰逐瘀汤治疗急性脑梗死69例临床观察[J]. 河北中医, 2012, 34(5):673-674.
	161	黄芪(Astragalus membranaceus)、太子参(Pseudostellaria heterophylla)、当归（Angelica sinensis）、丹参(Salvia miltiorrhiza)、僵蚕(Bombyx mori)、蜈蚣(Centipede)、地龙（Pheretima aspergillum）、水蛭、土元、穿山甲(Manis pentadactyla)、菖蒲（Acorus tatarinowii）、延胡索(Corydalis yanhusuo)、骨碎补(Drynaria fortunei)、乌梢蛇、土茯苓(Smilax glabra)(Poria cocos)、甘草(Glycyrrhiza uralensis)	21/15/36	化瘀康复汤治疗脑梗死(恢复期)临床疗效分析_肖树平	2014	肖树平, 王志峰, 柴会立. 化瘀康复汤治疗脑梗死(恢复期)临床疗效分析[J]. 河北中医药学报, 2014(1):32-33.
	162	三七(Panax notoginseng)、黄芪(Astragalus membranaceus)、何首乌(Polygonum multiflorum)、赤芍(Paeoniae Rubra)、当归（Angelica sinensis）、川芎(Ligusticum chuanxiong)、桃仁(Prunus persica)、红花(Carthamus tinctorius)、地龙（Pheretima aspergillum）	63	化瘀祛痰法治疗脑梗死63例临床观察_俞梅	2010	俞梅. 化瘀祛痰法治疗脑梗死63例临床观察[J]. 浙江中医药大学学报, 2010, 34(3):387-388.
	163	黄芪(Astragalus membranaceus)、葛根(Pueraria lobata)、丹参(Salvia miltiorrhiza)、川芎(Ligusticum chuanxiong)、赤芍(Paeoniae Rubra)、红花(Carthamus tinctorius)、菖蒲（Acorus tatarinowii）、地龙（Pheretima aspergillum）、天麻(Gastrodia elata)、僵蚕(Bombyx mori)、连翘(Forsythia suspense)、水蛭	27/13/40	化瘀消栓汤治疗脑梗死疗效及对凝血纤溶系统的影响_刘兰印	2009	刘兰印. 化瘀消栓汤治疗脑梗死疗效及对凝血纤溶系统的影响[J]. 中国中医药信息杂志, 2009, 16(3):71-72.
	164	人参(Panax ginseng)、麦冬(Ophiopogon japonicus)、五味子(Schisandra chinensis)、黄芪(Astragalus membranaceus)、仙灵脾(Epimedium Herb)、红花(Carthamus tinctorius)、川芎(Ligusticum chuanxiong)、葛根(Pueraria lobata)、大黄(Rheum officinale)、砂仁（Villous amomum）（Villous amomum）、茴香(Foeniculum vulgare)、没药(Commiphora myrrha)	46/34/80	化瘀益元丸治疗脑梗死急性期80例临床研究_王代明	2009	王代明, 李柏林. 化瘀益元丸治疗脑梗死急性期80例临床研究[J]. 光明中医, 2009, 24(10):1895-1896.
	165	黄芪(Astragalus membranaceus)、丹参(Salvia miltiorrhiza)、川芎(Ligusticum chuanxiong)、桃仁(Prunus persica)、红花(Carthamus tinctorius)、当归（Angelica sinensis）、地龙（Pheretima aspergillum）、水蛭、葛根(Pueraria lobata)、三七(Panax notoginseng)	93/65/158	黄芪活血汤治疗脑梗死急性期158例疗效观察_黎利芬	2008	黎利芬, 蒋方平, 谭素英. 黄芪活血汤治疗脑梗死急性期158例疗效观察[J]. 中国中医急症, 2008, 17(4):434-434.
	166	黄芪(Astragalus membranaceus)、当归（Angelica sinensis）、赤芍(Paeoniae Rubra)、地龙（Pheretima aspergillum）、川芎(Ligusticum chuanxiong)、桃仁(Prunus persica)、红花(Carthamus tinctorius)、桃仁(Prunus persica)、丹参(Salvia miltiorrhiza)、菖蒲（Acorus tatarinowii）、郁金(Curcuma aromatica)、天麻(Gastrodia elata)、半夏(Pinellia ternata)、天南星(Arisaema consanguineum)	36/24/60	黄芪通络饮联合针刺治疗脑梗死60例_李玉棉	2015	李玉棉, 王秀芬. 黄芪通络饮联合针刺治疗脑梗死60例[J]. 河南中医, 2015, 35(2):273-274.
	167	黄芪(Astragalus membranaceus)、半夏(Pinellia ternata)、天南星(Arisaema consanguineum)、陈皮(Citrus reticulata)、地龙（Pheretima aspergillum）、川芎(Ligusticum chuanxiong)、当归（Angelica sinensis）、菖蒲（Acorus tatarinowii）	37/21/58	黄芪中风饮治疗脑梗死恢复期58例疗效观察_郭灿	2012	郭灿, 李淑娟, 郭彦燕. 黄芪中风饮治疗脑梗死恢复期58例疗效观察[J]. 河北中医, 2012, 34(7):1004-1005.
	168	丹参(Salvia miltiorrhiza)、黄芪(Astragalus membranaceus)、地龙（Pheretima aspergillum）、赤芍(Paeoniae Rubra)、水蛭、牛膝（Achyranthes bidentata）、桃仁(Prunus persica)、红花(Carthamus tinctorius)、当归（Angelica sinensis）、川芎(Ligusticum chuanxiong)、陈皮(Citrus reticulata)、远志(Polygala tenuifolia)、羚羊角、鸡血藤(Spatholobus suberectus)、土元、甘草(Glycyrrhiza uralensis)、全蝎(Buthus martensii)	20/18/38	豁痰开窍活血通络法治疗脑梗死38例临床研究_吕光华	2011	吕光华, 薛青理. 豁痰开窍活血通络法治疗脑梗死38例临床研究[J]. 中国社区医师:医学专业, 2011, 13(10):221-222.
	169	当归（Angelica sinensis）、黄芪(Astragalus membranaceus)、赤芍(Paeoniae Rubra)、桃仁(Prunus persica)、川芎(Ligusticum chuanxiong)、菖蒲（Acorus tatarinowii）、郁金(Curcuma aromatica)、地龙（Pheretima aspergillum）、红花(Carthamus tinctorius)、全蝎(Buthus martensii)、蜈蚣(Centipede)	32/34/66	活血定痫方加减辨治脑梗死后继发性癫痫的临床研究_周亚林	2015	周亚林, 刘莉. 活血定痫方加减辨治脑梗死后继发性癫痫的临床研究[J]. 中国中医基础医学杂志, 2015(7):831-832.
	170	黄芪(Astragalus membranaceus)、党参(Codonopsis pilosula)、当归（Angelica sinensis）、桃仁(Prunus persica)、红花(Carthamus tinctorius)、党参(Codonopsis pilosula)、川芎(Ligusticum chuanxiong)、水蛭、三七(Panax notoginseng)、牛膝（Achyranthes bidentata）、大黄(Rheum officinale)	36/12/48	活血化瘀通脑汤治疗急性脑梗死临床观察_杨春祥	2007	杨春祥. 活血化瘀通脑汤治疗急性脑梗死临床观察[J]. 中国社区医师:医学专业, 2007(14):83-83.
	171	红花(Carthamus tinctorius)、赤芍(Paeoniae Rubra)、葛根(Pueraria lobata)、桃仁(Prunus persica)、鸡血藤(Spatholobus suberectus)	52/46/98	活血化瘀治疗脑梗死后遗症的临床研究_薄衍	2012	薄衍. 活血化瘀治疗脑梗死后遗症的临床研究[J]. 中国医药指南, 2012, 10(20):278-279.
	172	当归（Angelica sinensis）、党参(Codonopsis pilosula)、赤芍(Paeoniae Rubra)、川芎(Ligusticum chuanxiong)、红花(Carthamus tinctorius)、地龙（Pheretima aspergillum）、牛膝（Achyranthes bidentata）、赤芍(Paeoniae Rubra)、鸡血藤(Spatholobus suberectus)	32/20/52	活血化瘀中药复方治疗重症脑梗死的疗效及对血液流变学的影响_刘逆	2015	刘逆. 活血化瘀中药复方治疗重症脑梗死的疗效及对血液流变学的影响[J]. 中外医学研究, 2015(13):28-30.
	173	黄芪(Astragalus membranaceus)、牛膝（Achyranthes bidentata）、半边莲(Lobelia chinensis)、猪苓(Polyporus umbellatus)、车前子(Plantago asiatica)、红花(Carthamus tinctorius)、水蛭	27/23/50	活血利水法治疗脑梗死的临床分析_高红涛	2011	高红涛. 活血利水法治疗脑梗死的临床分析[J]. 中国实用神经疾病杂志, 2011, 14(22):32-34.
	174	红花(Carthamus tinctorius)、桃仁(Prunus persica)、川芎(Ligusticum chuanxiong)、地龙（Pheretima aspergillum）、当归（Angelica sinensis）、黄芪(Astragalus membranaceus)、水蛭、泽兰(Lycopus lucidus)、泽泻（Alisma orientalis）、白术(Atractylodes macrocephala)、茵陈(Artemisia capillaries)、菖蒲（Acorus tatarinowii）、天南星(Arisaema consanguineum)	42/21/63	活血利水汤治疗脑梗死63例临床观察_宋鹏飞	2006	宋鹏飞, 余丽雅, 朱姝君. 活血利水汤治疗脑梗死63例临床观察[J]. 中国社区医师, 2006, 22(23):39-39.
	175	桃仁(Prunus persica)、大黄(Rheum officinale)、土元、杏仁(Prunus armeniaca)、赤芍(Paeoniae Rubra)、白芍(Paeonia lactiflora)、车前子(Plantago asiatica)、	34/32/66	活血通腑方治疗脑梗死66例疗效观察_孙纪峰	2005	孙纪峰. 活血通腑方治疗脑梗死66例疗效观察[J]. 中国中医急症, 2005, 14(10):929-930.
	176	当归（Angelica sinensis）、丹参(Salvia miltiorrhiza)、川芎(Ligusticum chuanxiong)、王不留行(Vaccaria segetalis)、桑枝(Morus alba)、豨签草(Siegesbeckia orientalis)、红花(Carthamus tinctorius)、地龙（Pheretima aspergillum）、防风(Saposhnikovia divaricate)、水蛭、天南星(Arisaema consanguineum)、牛膝（Achyranthes bidentata）	184/132/316	活血通络汤治疗脑梗死急性期316例疗效观察_杨志立	2008	杨志立, 黎利芬, 杨小恒,等. 活血通络汤治疗脑梗死急性期316例疗效观察[J]. 中国中医急症, 2008, 17(1):13-14.
	177	黄芪(Astragalus membranaceus)、当归（Angelica sinensis）、赤芍(Paeoniae Rubra)、桃仁(Prunus persica)、红花(Carthamus tinctorius)、水蛭、山甲、地龙（Pheretima aspergillum）、川芎(Ligusticum chuanxiong)、丹参(Salvia miltiorrhiza)	46/26/72	活血通脉汤治疗急性期脑梗死72例_李勇	2005	李勇. 活血通脉汤治疗急性期脑梗死72例[J]. 湖南中医药大学学报, 2005, 25(1):41-42.
	178	川芎(Ligusticum chuanxiong)、丹参(Salvia miltiorrhiza)、鸡血藤(Spatholobus suberectus)、赤芍(Paeoniae Rubra)、钩藤(Uncaria rhynchophylla)、路路通(Liquidambar formosana)、伸筋草(Lycopodium japonium)、乌梢蛇、土元、僵蚕(Bombyx mori)、地龙（Pheretima aspergillum）、龙脑香(DryobAlanops aromatica)	24/18/42	活血通脑汤加减治疗缺血性中风急性期84例临床观察_周小华	2008	周小华, 李振光, 刘绪银. 活血通脑汤加减治疗缺血性中风急性期84例临床观察[J]. 世界中西医结合杂志, 2008, 3(3):154-156.
	179	酸枣仁、川芎(Ligusticum chuanxiong)、茯苓(Poria cocos)、当归（Angelica sinensis）、五味子(Schisandra chinensis)、远志(Polygala tenuifolia)、桃仁(Prunus persica)、生姜(Zingiber officinale)、柴胡(Bupleurum scorzonerifolium)、丹参(Salvia miltiorrhiza)、红花(Carthamus tinctorius)	25/20/45	活血养血安神汤治疗脑梗死致倒错性嗜眠45例_高震	2006	高震, 胡志诚. 活血养血安神汤治疗脑梗死致倒错性嗜眠45例[J]. 陕西中医, 2006, 27(2):171-172.
	180	黄芪(Astragalus membranaceus)、当归（Angelica sinensis）、赤芍(Paeoniae Rubra)、川芎(Ligusticum chuanxiong)、地龙（Pheretima aspergillum）、红花(Carthamus tinctorius)、桃仁(Prunus persica)、三七(Panax notoginseng)、丹参(Salvia miltiorrhiza)、延胡索(Corydalis yanhusuo)、 夜交藤(Polygonum multiflorum)	32/28/60	加服加味补阳还五汤治疗脑梗死后中枢性疼痛的临床观察_白行官	2010	白行官, 肖华业. 加服加味补阳还五汤治疗脑梗死后中枢性疼痛的临床观察[J]. 广西中医药大学学报, 2010, 13(1):13-14.
	181	三七(Panax notoginseng)、黄芪(Astragalus membranaceus)、当归（Angelica sinensis）、川芎(Ligusticum chuanxiong)、红花(Carthamus tinctorius)、赤芍(Paeoniae Rubra)、地黄(Rehmannia glutinosa)	20/12/32	加减补阳还五汤治疗脑梗死疗效观察_郭志平	2007	郭志平. 加减补阳还五汤治疗脑梗死疗效观察[J]. 现代中西医结合杂志, 2007, 16(1):9-9.
	182	黄芪(Astragalus membranaceus)、川芎(Ligusticum chuanxiong)、水蛭、地龙（Pheretima aspergillum）、全蝎(Buthus martensii)、乌梢蛇、蜈蚣(Centipede)	28/20/48	加减芪芎五虫汤治疗脑梗死48例_黄飞平	2003	黄飞平. 加减芪芎五虫汤治疗脑梗死48例[J]. 吉林中医药, 2003, 23(3):10-10.
	183	竹茹(Bamboo Shavings)、枳实(Citrus aurantium)、茯苓(Poria cocos)、半夏(Pinellia ternata)、陈皮(Citrus reticulata)、秦艽(Gentiana macrophylla)、防风(Saposhnikovia divaricate)、当归（Angelica sinensis）、丹参(Salvia miltiorrhiza)、川芎(Ligusticum chuanxiong)、赤芍(Paeoniae Rubra)、牛膝（Achyranthes bidentata）	28/20/48	加减愈风汤治疗脑梗死48例_孙华锋	2011	孙华锋. 加减愈风汤治疗脑梗死48例[J]. 湖北中医杂志, 2001, 23(10):33-33.
	184	黄芪(Astragalus membranaceus)、赤芍(Paeoniae Rubra)、川芎(Ligusticum chuanxiong)、当归（Angelica sinensis）、地黄(Rehmannia glutinosa)、天麻(Gastrodia elata)、地龙（Pheretima aspergillum）、桃仁(Prunus persica)、红花(Carthamus tinctorius)、水蛭、菖蒲（Acorus tatarinowii）、僵蚕(Bombyx mori)、牛膝（Achyranthes bidentata）、陈皮(Citrus reticulata)、青皮(Citrus reticulate)、甘草(Glycyrrhiza uralensis)、麦芽(Hordeum vulgare)、神曲、莱菔子(Raphanus sativus)	52/26/78	加味补阳还五汤配合针灸治疗脑梗死78例_孙传羚	2011	孙传羚, 黄润记. 加味补阳还五汤配合针灸治疗脑梗死78例[J]. 中医药临床杂志, 2011, 23(1):45-45.
	185	黄芪(Astragalus membranaceus)、当归（Angelica sinensis）、地黄(Rehmannia glutinosa)、川芎(Ligusticum chuanxiong)、赤芍(Paeoniae Rubra)、红花(Carthamus tinctorius)、桃仁(Prunus persica)、瓜蒌(Trichosanthes kirilowii)、地龙（Pheretima aspergillum）、水蛭、菖蒲（Acorus tatarinowii）、鸡血藤(Spatholobus suberectus)	19/15/34	加味补阳还五汤在脑梗死患者中的临床应用价值分析_程一升	2013	程一升, 赵元琛. 加味补阳还五汤在脑梗死患者中的临床应用价值分析[J]. 中国现代医生, 2013, 51(15):87-89.
	186	黄芪(Astragalus membranaceus)、当归（Angelica sinensis）、川芎(Ligusticum chuanxiong)、赤芍(Paeoniae Rubra)、桃仁(Prunus persica)、红花(Carthamus tinctorius)、地龙（Pheretima aspergillum）、牛膝（Achyranthes bidentata）、远志(Polygala tenuifolia)、菖蒲（Acorus tatarinowii）	18/12/30	加味补阳还五汤治疗脑梗死30例疗效观察_王中华	2014	王中华, 任豪. 加味补阳还五汤治疗脑梗死30例疗效观察[J]. 实用中西医结合临床, 2014, 14(5).
	187	黄芪(Astragalus membranaceus)、当归（Angelica sinensis）、赤芍(Paeoniae Rubra)、白芍(Paeonia lactiflora)、川芎(Ligusticum chuanxiong)、地龙（Pheretima aspergillum）、桃红、红花(Carthamus tinctorius)、葛根(Pueraria lobata)	46/14/60	加味补阳还五汤治疗脑梗死60例_毛秉环	2007	毛秉环, 陆智慧. 加味补阳还五汤治疗脑梗死60例[J]. 中医药临床杂志, 2007, 19(6):543-543.
	188	黄芪(Astragalus membranaceus)、当归（Angelica sinensis）、赤芍(Paeoniae Rubra)、川芎(Ligusticum chuanxiong)、地龙（Pheretima aspergillum）、桃仁(Prunus persica)、红花(Carthamus tinctorius)、蜈蚣(Centipede)、全蝎(Buthus martensii)、菖蒲（Acorus tatarinowii）	50/48/98	加味补阳还五汤治疗脑梗死98例临床观察_陈强	2011	陈强. 加味补阳还五汤治疗脑梗死98例临床观察[J]. 实用中西医结合临床, 2011, 11(6):10-11.
	189	黄芪(Astragalus membranaceus)、当归（Angelica sinensis）、赤芍(Paeoniae Rubra)、川芎(Ligusticum chuanxiong)、桃仁(Prunus persica)、红花(Carthamus tinctorius)、地龙（Pheretima aspergillum）、大黄(Rheum officinale)、葛根(Pueraria lobata)	16/11/27	加味补阳还五汤治疗脑梗死恢复期疗效观察_郭志平	2009	郭志平. 加味补阳还五汤治疗脑梗死恢复期疗效观察[J]. 中国中医急症, 2009, 18(8):1224-1224.
	190	黄芪(Astragalus membranaceus)、当归（Angelica sinensis）、赤芍(Paeoniae Rubra)、地龙（Pheretima aspergillum）、川芎(Ligusticum chuanxiong)、红花(Carthamus tinctorius)、桃仁(Prunus persica)、水蛭、全蝎(Buthus martensii)、土元	28/12/40	加味补阳还五汤治疗脑梗死疗效观察_赵梅青	2012	赵梅青, 季晓东. 加味补阳还五汤治疗脑梗死疗效观察[J]. 中国中医急症, 2012, 21(8):1304-1304.
	191	大黄(Rheum officinale)、厚朴(Magnolia officinalis)、枳实(Citrus aurantium)、芒硝、白芍(Paeonia lactiflora)、天麻(Gastrodia elata)、钩藤(Uncaria rhynchophylla)、丹参(Salvia miltiorrhiza)、毛冬青(Ilex pubescens)、地龙（Pheretima aspergillum）	55/30/85	加味大承气汤治疗里热实证型脑梗死体会_彭家柱	2003	彭家柱. 加味大承气汤治疗里热实证型脑梗死体会[J]. 岭南急诊医学杂志, 2003(2):127-127.
	192	半夏(Pinellia ternata)、茯苓(Poria cocos)、白术(Atractylodes macrocephala)、天南星(Arisaema consanguineum)、天竺黄(Polygonatum odoratum)、天麻(Gastrodia elata)、香附(Cyperus rotundus)、大黄(Rheum officinale)、丹参(Salvia miltiorrhiza)、赤芍(Paeoniae Rubra)、桃仁(Prunus persica)、红花(Carthamus tinctorius)	33/18/51	加味化痰通络汤治疗风痰瘀阻型脑梗死的疗效观察_佟琦媛	2011	佟琦媛, 陈少军, 谢春荣. 加味化痰通络汤治疗风痰瘀阻型脑梗死的疗效观察[J]. 世界中医药, 2011, 06(5):390-391.
	193	天南星(Arisaema consanguineum)、半夏(Pinellia ternata)、天竺黄(Polygonatum odoratum)、香附(Cyperus rotundus)、白术(Atractylodes macrocephala)、天麻(Gastrodia elata)、大黄(Rheum officinale)、红花(Carthamus tinctorius)、桃仁(Prunus persica)、茯苓(Poria cocos)、丹参(Salvia miltiorrhiza)、赤芍(Paeoniae Rubra)	20/19/39	加味化痰通络汤治疗脑梗死风痰瘀阻证临床研究_熊勋波	2015	熊勋波, 成祥林, 向明清,等. 加味化痰通络汤治疗脑梗死风痰瘀阻证临床研究[J]. 中医学报, 2015(8):1202-1204.
	194	黄连(Coptis chinensis)、黄岑(Scutellaria baicalensis)、黄柏(Phellodendron amurense)、山栀子(Gardenia jasminoides)、大黄(Rheum officinale)、益母草(Leonurus japonicus)、茯苓(Poria cocos)、泽泻（Alisma orientalis）、当归（Angelica sinensis）、鸡血藤(Spatholobus suberectus)	32/16/48	加味黄连解毒汤治疗急性脑梗死48例临床观察_青发基	2001	青发基. 加味黄连解毒汤治疗急性脑梗死48例临床观察[J]. 中医药临床杂志, 2001, 13(5):329-330.
	195	当归（Angelica sinensis）、丹参(Salvia miltiorrhiza)、乳香(Boswellia carterii)、没药(Commiphora myrrha)、黄芪(Astragalus membranaceus)、葛根(Pueraria lobata)、僵蚕(Bombyx mori)、红花(Carthamus tinctorius)、细辛(Asarum sieboldii)、白芷（Angelica dahurica）	108	加味活络效灵丹治疗脑梗死108例的临床疗效观察_唐芳	2013	唐芳. 加味活络效灵丹治疗脑梗死108例的临床疗效观察[J]. 当代医药论丛, 2013, 11(8):160-160.
	196	大黄(Rheum officinale)、赤芍(Paeoniae Rubra)、当归（Angelica sinensis）、川芎(Ligusticum chuanxiong)、枸杞、地骨皮(Lycium chinense)、地龙（Pheretima aspergillum）	52/63/115	加味四物颗粒治疗脑梗死后睡眠障碍_张梓岗	2014	张梓岗. 加味四物颗粒治疗脑梗死后睡眠障碍[J]. 长春中医药大学学报, 2014, 30(5):886-887.
	197	黄芪(Astragalus membranaceus)、地黄(Rehmannia glutinosa)、玄参(Scrophularia ningpoensis)、麦冬(Ophiopogon japonicus)、桃仁(Prunus persica)、桂枝(Cinnamomum cassia)、大黄(Rheum officinale)、芒硝、甘草(Glycyrrhiza uralensis)	20/28/48	加味桃核承气汤治疗糖尿病并发脑梗死48例_陈文娟	2006	陈文娟, 杨劲松, 钟妙文. 加味桃核承气汤治疗糖尿病并发脑梗死48例[J]. 中西医结合心脑血管病杂志, 2006, 4(3):194-195.
	198	黄芪(Astragalus membranaceus)、陈皮(Citrus reticulata)、枳实(Citrus aurantium)、竹茹(Bamboo Shavings)、半夏(Pinellia ternata)、茯苓(Poria cocos)、甘草(Glycyrrhiza uralensis)、灯盏花(Erigeron breviscapus)、水蛭、菖蒲（Acorus tatarinowii）、川芎(Ligusticum chuanxiong)、丹参(Salvia miltiorrhiza)	31/16/47	加味温胆汤治疗痰淤阻络型脑梗死临床观察_徐会彬	2015	徐会彬, 张小齐, 刘春丽,等. 加味温胆汤治疗痰淤阻络型脑梗死临床观察[J]. 河南职工医学院学报, 2015, 27(4):451-452.
	199	黄芪(Astragalus membranaceus)、当归（Angelica sinensis）、赤芍(Paeoniae Rubra)、川芎(Ligusticum chuanxiong)、桃仁(Prunus persica)、红花(Carthamus tinctorius)、地龙（Pheretima aspergillum）	26/22/48	加用补阳还五汤治疗急性脑梗死的临床疗效评价_黎洪展	2010	黎洪展, 吕永恒, 陈琪,等. 加用补阳还五汤治疗急性脑梗死的临床疗效评价[J]. 辽宁中医杂志, 2010(12):2408-2409.
	200	柴胡(Bupleurum scorzonerifolium)、桃仁(Prunus persica)、当归（Angelica sinensis）、红花(Carthamus tinctorius)、天花粉、穿山甲(Manis pentadactyla)、大黄(Rheum officinale)、瓜蒌(Trichosanthes kirilowii)根	2012-08-20	加用复元活血汤治疗脑梗死的临床研究_黄郁	2002	黄郁. 加用复元活血汤治疗脑梗死的临床研究[J]. 广西中医药, 2002, 25(6):12-13.
	201	地黄(Rehmannia glutinosa)、首乌、天门冬(Asparagus cochinchinensis)、麦冬(Ophiopogon japonicus)、太子参(Pseudostellaria heterophylla)、龟板、玄参(Scrophularia ningpoensis)、石斛(Dendrobium nobile)、枸杞(Lycium chinense)、白芍(Paeonia lactiflora)、牛膝（Achyranthes bidentata）、女贞子(Ligustrum lucidum)、红景天(Rhodiola rosea)、党参(Codonopsis pilosula)、山药(Dioscorea opposita)、茯苓(Poria cocos)、白术(Atractylodes macrocephala)、半夏(Pinellia ternata)、当归…	16/14/30	健脑通络膏方治疗脑梗死恢复期的临床研究_张倩	2014	张倩, 孙薇, 杨建波,等. 健脑通络膏方治疗脑梗死恢复期的临床研究[J]. 甘肃科技, 2014, 30(22):134-136.
	202	地黄(Rehmannia glutinosa)、黄芪(Astragalus membranaceus)、山茱萸(Cornus officinalis)、山药(Dioscorea opposita)、川芎(Ligusticum chuanxiong)、当归（Angelica sinensis）、赤芍(Paeoniae Rubra)、桃仁(Prunus persica)、红花(Carthamus tinctorius)、茯苓(Poria cocos)、泽泻（Alisma orientalis）、牡丹皮(Paeonia moutan)、地龙（Pheretima aspergillum）	31	健脑通络口服液治疗急性脑梗死气虚血瘀证的临床研究_李国菁	2009	李国菁, 王行宽, 严浩成,等. 健脑通络口服液治疗急性脑梗死气虚血瘀证的临床研究[J]. 新中医, 2009(6):21-23.
	203	大黄(Rheum officinale)、山茱萸(Cornus officinalis)、黄芪(Astragalus membranaceus)、葛根(Pueraria lobata)、川芎(Ligusticum chuanxiong)、天南星(Arisaema consanguineum)、石斛(Dendrobium nobile)、天麻(Gastrodia elata)、山药(Dioscorea opposita)、白蔻仁（Amomum kravanh）、桂枝(Cinnamomum cassia)、天门冬(Asparagus cochinchinensis)、桑寄生(Taxillus chinensis)、杜仲(Eucommia ulmoides)	34/26/60	健脑益智汤治疗脑梗死60例临床观察_吴彬	2007	吴彬, 辛淼. 健脑益智汤治疗脑梗死60例临床观察[J]. 河南中医, 2007, 27(12):41-42.
	204	人参(Panax ginseng)、苍术(Atractylodes lancea)、茯苓(Poria cocos)、天南星(Arisaema consanguineum)、菖蒲（Acorus tatarinowii）、川芎(Ligusticum chuanxiong)、当归（Angelica sinensis）、桃仁(Prunus persica)、葛根(Pueraria lobata)、地龙（Pheretima aspergillum）、牛膝（Achyranthes bidentata）、水蛭	23/16/38	健脾化瘀汤治疗2型糖尿病并脑梗死38例观察_陈德仁	2008	陈德仁. 健脾化瘀汤治疗2型糖尿病并脑梗死38例观察[J]. 实用中医药杂志, 2008, 24(12):762-763.
	205	黄芪(Astragalus membranaceus)、黄精(Polygonatum sibiricum)、大黄(Rheum officinale)、天花(Trichosanthes kirilowii)粉、鬼箭羽(Euonymus alatus)、丹参(Salvia miltiorrhiza)、当归（Angelica sinensis）、红花(Carthamus tinctorius)、川芎(Ligusticum chuanxiong)、地龙（Pheretima aspergillum）、水蛭	32/28/60	降糖活血汤治疗2型糖尿病合并脑梗死60例临床观察_卢建政	2002	卢建政. 降糖活血汤治疗2型糖尿病合并脑梗死60例临床观察[J]. 山东中医杂志, 2002, 21(4):209-210.
	206	水蛭、地龙（Pheretima aspergillum）、当归（Angelica sinensis）、川芎(Ligusticum chuanxiong)、地龙（Pheretima aspergillum）、土元、红藤(Sargentodoxa cuneata)、大黄(Rheum officinale)、僵蚕(Bombyx mori)、山楂(Crataegus pinnatifida)、郁金(Curcuma aromatica)、黄芪(Astragalus membranaceus)、菖蒲（Acorus tatarinowii）、仙灵脾(Epimedium Herb)	21/13/34	解毒通梗液直肠滴注合蝮蛇抗栓酶及脑活素治疗急性脑梗死34例疗效观察_余恒才	2000	余恒才, 陈伟儿. 解毒通梗液直肠滴注合蝮蛇抗栓酶及脑活素治疗急性脑梗死34例疗效观察[J]. 中国中西医结合急救杂志, 2000, 7(5):286-288.
	207	水蛭、珍珠(Cristaria plicata)母、远志(Polygala tenuifolia)、丹参(Salvia miltiorrhiza)、郁金(Curcuma aromatica)、赤芍(Paeoniae Rubra)、柴胡(Bupleurum scorzonerifolium)、菖蒲（Acorus tatarinowii）	16/14/30	解郁化瘀汤治疗老年脑梗死后抑郁症的疗效观察_李金楼	2013	李金楼. 解郁化瘀汤治疗老年脑梗死后抑郁症的疗效观察[J]. 中国实用医药, 2013, 8(25):172-173.
	208	珍珠(Cristaria plicata)母、丹参(Salvia miltiorrhiza)、赤芍(Paeoniae Rubra)、郁金(Curcuma aromatica)、菖蒲（Acorus tatarinowii）、柴胡(Bupleurum scorzonerifolium)、远志(Polygala tenuifolia)、水蛭	19/16/35	解郁化瘀汤治疗老年脑梗死后抑郁症临床观察_杨媛	2015	杨媛, 张梅奎, 张寰,等. 解郁化瘀汤治疗老年脑梗死后抑郁症临床观察[J]. 四川中医, 2015(4):107-109.
	209	红花(Carthamus tinctorius)、赤芍(Paeoniae Rubra)、当归（Angelica sinensis）、丹参(Salvia miltiorrhiza)、川芎(Ligusticum chuanxiong)、地龙（Pheretima aspergillum）、水蛭、菖蒲（Acorus tatarinowii）、龙脑香(DryobAlanops aromatica)	40/35/75	开窍活血方治疗急性脑梗死临床观察_李文星	2009	李文星, 刘建国, 丁素银,等. 开窍活血方治疗急性脑梗死临床观察[J]. 中西医结合心脑血管病杂志, 2009, 7(1):32-34.
	210	丹参(Salvia miltiorrhiza)、赤芍(Paeoniae Rubra)、红花(Carthamus tinctorius)、山楂(Crataegus pinnatifida)	37/14/51	乐脉颗粒治疗急性脑梗死的临床观察_唐雅琴	2006	唐雅琴, 于兆安. 乐脉颗粒治疗急性脑梗死的临床观察[J]. 山西中医, 2006, 22(2):55-57.
	211	佛手柑(Citrus medica)、桔梗(Platycodon grandiflorum)、柴胡(Bupleurum scorzonerifolium)、当归（Angelica sinensis）、川芎(Ligusticum chuanxiong)、赤芍(Paeoniae Rubra)、白芍(Paeonia lactiflora)、郁金(Curcuma aromatica)、牛膝（Achyranthes bidentata）、夜交藤(Polygonum multiflorum)	60	理气活血解郁方合认知行为疗法治疗老年脑卒中后抑郁的临床研究_贾春霞	2013	贾春霞, 徐清照, 朱志红,等. 理气活血解郁方合认知行为疗法治疗老年脑卒中后抑郁的临床研究[J]. 中华中医药学刊, 2013(4):733-736.
	212	黄芪(Astragalus membranaceus)、赤芍(Paeoniae Rubra)、川芎(Ligusticum chuanxiong)、地龙（Pheretima aspergillum）、水蛭、丹参(Salvia miltiorrhiza)、桂枝(Cinnamomum cassia)、鸡血藤(Spatholobus suberectus)、益母草(Leonurus japonicus)、全蝎(Buthus martensii)	39/21/60	立迈胶囊治疗脑梗死60例临床观察_许朝刚	2007	许朝刚. 立迈胶囊治疗脑梗死60例临床观察[J]. 山东中医杂志, 2007, 26(10):674-675.
	213	水蛭、泽兰(Lycopus lucidus)、益母草(Leonurus japonicus)、茯苓(Poria cocos)、泽泻（Alisma orientalis）、川芎(Ligusticum chuanxiong)、地龙（Pheretima aspergillum）、龙脑香(DryobAlanops aromatica)、大黄(Rheum officinale)	48/42/90	利水通络方药治疗急性脑梗死120例临床观察_马云枝	2004	马云枝, 周晓卿. 利水通络方药治疗急性脑梗死120例临床观察[J]. 天津中医药, 2004, 21(1):24-25.
	214	穿山甲(Manis pentadactyla)、全蝎(Buthus martensii)、土元、地龙（Pheretima aspergillum）、僵蚕(Bombyx mori)、蜈蚣(Centipede)、陈皮(Citrus reticulata)、半夏(Pinellia ternata)、防风(Saposhnikovia divaricate)、皂刺、甘草(Glycyrrhiza uralensis)	37/32/69	六虫汤合半夏白术天麻汤治疗脑梗死69例_楼玉敏	2010	楼玉敏, 熊安保. 六虫汤合半夏白术天麻汤治疗脑梗死69例[J]. 山东中医杂志, 2010(6):387-388.
	215	龙胆草(Gentiana scabra)、木通（Akebia quinata）、泽泻（Alisma orientalis）、柴胡(Bupleurum scorzonerifolium)、车前子(Plantago asiatica)、地黄(Rehmannia glutinosa)、栀子(Gardenia jasminoides)、当归（Angelica sinensis）、甘草(Glycyrrhiza uralensis)	50	龙胆泻肝汤治疗急性脑梗死的临床观察_陈丽仪	1999	陈丽仪, 郭元琦. 龙胆泻肝汤治疗急性脑梗死的临床观察[J]. 暨南大学学报(自然科学与医学版), 1999, 20(6):46-46.
	216	黄芪(Astragalus membranaceus)、当归（Angelica sinensis）、丹参(Salvia miltiorrhiza)、川芎(Ligusticum chuanxiong)、葛根(Pueraria lobata)、黄精(Polygonatum sibiricum)、枸杞(Lycium chinense)、水蛭、淫羊藿(Epimedium Herb)、银杏叶(Ginkgo Biloba)、地龙（Pheretima aspergillum）、五味子(Schisandra chinensis)	62/46/108	龙芪如意益脑液治疗脑梗死的临床研究_宋德林	2003	宋德林, 徐旭日. 龙芪如意益脑液治疗脑梗死的临床研究[J]. 中西医结合心脑血管病杂志, 2003, 1(9):512-514.
	217	水蛭、地龙（Pheretima aspergillum）、当归（Angelica sinensis）、川芎(Ligusticum chuanxiong)、赤芍(Paeoniae Rubra)、丹参(Salvia miltiorrhiza)、红花(Carthamus tinctorius)、甘草(Glycyrrhiza uralensis)	31/17/48	龙蛭汤辅助治疗急性脑梗死48例_徐卫东	2004	徐卫东, 马双海. 龙蛭汤辅助治疗急性脑梗死48例[J]. 河南中医, 2004, 24(7):36-36.
	218	黄芪(Astragalus membranaceus)、川芎(Ligusticum chuanxiong)、当归（Angelica sinensis）、地龙（Pheretima aspergillum）、赤芍(Paeoniae Rubra)、红花(Carthamus tinctorius)、桃仁(Prunus persica)、丹参(Salvia miltiorrhiza)、水蛭	24/17/41	脉络宁配合中药内服治疗脑梗死41例临床观察_张采真	2004	张采真. 脉络宁配合中药内服治疗脑梗死41例临床观察[J]. 江苏中医药, 2004, 25(9):24-25.
	219	黄芪(Astragalus membranaceus)、党参(Codonopsis pilosula)、当归（Angelica sinensis）、丹参(Salvia miltiorrhiza)、川芎(Ligusticum chuanxiong)、红花(Carthamus tinctorius)、地龙（Pheretima aspergillum）	38/22/60	脉络通颗粒治疗脑梗死疗效的临床观察_施欣红	2005	施欣红, 高锋. 脉络通颗粒治疗脑梗死疗效的临床观察[J]. 中国医师杂志, 2005(s1).
	220	红花(Carthamus tinctorius)、当归（Angelica sinensis）、水蛭、赤芍(Paeoniae Rubra)、桃仁(Prunus persica)、川芎(Ligusticum chuanxiong)、丹参(Salvia miltiorrhiza)、土元、羚羊角、牛黄(Calculus bovis)	43/32/75	脑安滴丸治疗75例气虚血瘀证脑梗死临床观察_刘丽	2010	刘丽, 陶彦谷. 脑安滴丸治疗75例气虚血瘀证脑梗死临床观察[J]. 新中医, 2010(10):16-17.
	221	三七(Panax notoginseng)、川芎(Ligusticum chuanxiong)、红花(Carthamus tinctorius)、葛根(Pueraria lobata)、山楂(Crataegus pinnatifida)	33/27/60	脑得生浓缩丸治疗急性脑梗死疗效观察_王伟	2011	王伟, 位伟. 脑得生浓缩丸治疗急性脑梗死疗效观察[J]. 中国民康医学, 2011, 23(12):1500-1500.
	222	白芍(Paeonia lactiflora)、桃仁(Prunus persica)、五味子(Schisandra chinensis)、远志(Polygala tenuifolia)、地黄(Rehmannia glutinosa)、玄参(Scrophularia ningpoensis)、桔梗(Platycodon grandiflorum)、麦冬(Ophiopogon japonicus)、巴戟天(Morinda officinalis)、甘草(Glycyrrhiza uralensis)、红花(Carthamus tinctorius)	30/15/40	脑梗死的中医辨证治疗疗效观察_江海艳	2014	江海艳. 脑梗死的中医辨证治疗疗效观察[J]. 中国实用医药, 2014(7):246-247.
		黄茂、桃仁(Prunus persica)、丹参(Salvia miltiorrhiza)、当归（Angelica sinensis）、川芎(Ligusticum chuanxiong)、甘草(Glycyrrhiza uralensis)、红花(Carthamus tinctorius)、地龙（Pheretima aspergillum）
		地黄(Rehmannia glutinosa)、天南星(Arisaema consanguineum)、瓜蒌(Trichosanthes kirilowii)、桃仁(Prunus persica)、郁金(Curcuma aromatica)、厚朴(Magnolia officinalis)、桔梗(Platycodon grandiflorum)、芒硝、红花(Carthamus tinctorius)、甘草(Glycyrrhiza uralensis)、丹参(Salvia miltiorrhiza)
	223	黄芪(Astragalus membranaceus)、赤芍(Paeoniae Rubra)、川芎(Ligusticum chuanxiong)、当归（Angelica sinensis）、地龙（Pheretima aspergillum）、桃仁(Prunus persica)、红花(Carthamus tinctorius)、穿山甲(Manis pentadactyla)、水蛭、全蝎(Buthus martensii)、菖蒲（Acorus tatarinowii）、远志(Polygala tenuifolia)、僵蚕(Bombyx mori)、牛膝（Achyranthes bidentata）、天麻(Gastrodia elata)	55/33/88	脑梗死的中医药治疗_李长春	2010	胡文豪, 王凡, 刘嬿溥,等. 脑梗死的中医药治疗[J]. 上海中医药杂志, 2004, 38(10):60-62.
	224	黄芪(Astragalus membranaceus)、当归（Angelica sinensis）、赤芍(Paeoniae Rubra)、川芎(Ligusticum chuanxiong)、桃仁(Prunus persica)、红花(Carthamus tinctorius)、地龙（Pheretima aspergillum）	40	脑梗死后遗症采用补阳还五汤治疗的临床体会_白志强	2014	白志强, 任平霞, 韩学民. 脑梗死后遗症采用补阳还五汤治疗的临床体会[J]. 中国实用医药, 2014(27):174-175.
	225	郁金(Curcuma aromatica)、菖蒲（Acorus tatarinowii）、赤芍(Paeoniae Rubra)、地龙（Pheretima aspergillum）、川芎(Ligusticum chuanxiong)、当归（Angelica sinensis）、黄芪(Astragalus membranaceus)	31	脑梗死康复期气虚血瘀痰浊证采用益气祛瘀涤痰法治疗的临床体会_赵英龙	2014	赵英龙. 脑梗死康复期气虚血瘀痰浊证采用益气祛瘀涤痰法治疗的临床体会[J]. 中国医药指南, 2014(26):287-288.
	226	半夏(Pinellia ternata)、白术(Atractylodes macrocephala)、天麻(Gastrodia elata)、菊花(Chrysanthemum morifolium)、茯苓(Poria cocos)、陈皮(Citrus reticulata)、水蛭、牛膝（Achyranthes bidentata）、甘草(Glycyrrhiza uralensis)	106	半夏白术天麻汤加味治疗中风106例体会_张文才	2001	张文才. 半夏白术天麻汤加味治疗中风先兆106例报道[J]. 西部中医药, 2001, 14(6):28-29.
	227	大黄(Rheum officinale)、枳实(Citrus aurantium)、桃仁(Prunus persica)、红花(Carthamus tinctorius)、丹参(Salvia miltiorrhiza)、陈皮(Citrus reticulata)、郁金(Curcuma aromatica)、半夏(Pinellia ternata)、茯苓(Poria cocos)	373	通络化痰汤治疗中风373例临床研究_曹继宽	2011	曹继宽, 李皓帆, 王晓玲,等. 通络化痰汤治疗中风373例临床研究[J]. 内蒙古中医药, 2012, 31(1):30-30.
	228	天麻(Gastrodia elata)、钩藤(Uncaria rhynchophylla)、石决明(Cristaria plicata)、杜仲(Eucommia ulmoides)、牛膝（Achyranthes bidentata）、桑寄生(Taxillus chinensis)、夜交藤(Polygonum multiflorum)、茯神(Poria cocos)、丹参(Salvia miltiorrhiza)、鸡血藤(Spatholobus suberectus)	29	天麻钩藤饮治疗中风病临床体会_代点云	2008	代点云. 天麻钩藤饮治疗中风病临床体会[J]. 医药论坛杂志, 2008, 29(20):75-76.
	229	苏合香(Liquidambar orientalis)、麝香(Moschus moschiferus)、丹参(Salvia miltiorrhiza)、水蛭、丁香(Eugenia caryopyhllata)、蜈蚣(Centipede)、沉香(Aquilaria agallocha)、地龙（Pheretima aspergillum）、半夏(Pinellia ternata)、陈皮(Citrus reticulata)、天南星(Arisaema consanguineum)、茯苓(Poria cocos)、白术(Atractylodes macrocephala)	40	丹解语汤治疗中风失语症40例临床研究_邱喜彩	2005	邱锡采, 程惠玲, 张岩,等. 苏丹解语汤治疗中风失语40例临床研究[J]. 江苏中医药, 2005, 26(9):20-21.
	230	黄芪(Astragalus membranaceus)、当归（Angelica sinensis）、沉香(Aquilaria agallocha)、赤芍(Paeoniae Rubra)、桃仁(Prunus persica)、地龙（Pheretima aspergillum）、丹参(Salvia miltiorrhiza)、牛膝（Achyranthes bidentata）	56	补阳还五汤加减治疗中风后遗症51例_冯卫	2008	冯卫, 邱启霞. 补阳还五汤加减治疗中风后遗症51例[J]. 中医学报, 2008, 23(2):66-67.
	231	赤芍(Paeoniae Rubra)、当归（Angelica sinensis）、三棱(Sparganium stoloniferum)、莪木(Curcuma longa)、地龙（Pheretima aspergillum）、红花(Carthamus tinctorius)、桃仁(Prunus persica)、水蛭	29/22/51	脑梗死中医治疗五法_段天荀	2015	段天荀. 脑梗死中医治疗五法[J]. 中国中医急症, 2004, 13(4):253-254.
	232	黄芪(Astragalus membranaceus)、桃仁(Prunus persica)、红花(Carthamus tinctorius)、沉香(Aquilaria agallocha)、当归（Angelica sinensis）、水蛭、丹参(Salvia miltiorrhiza)、赤芍(Paeoniae Rubra)、地龙（Pheretima aspergillum）、瓜蒌(Trichosanthes kirilowii)、牛膝（Achyranthes bidentata）、大黄(Rheum officinale)、天麻(Gastrodia elata)、天南星(Arisaema consanguineum)	25/23/48	脑梗自拟方治疗脑梗死48例疗效观察_孟捷	2009	孟捷. 脑梗自拟方治疗脑梗死48例疗效观察[J]. 光明中医, 2009, 24(5):854-856.
	233	菖蒲（Acorus tatarinowii）、黄芪(Astragalus membranaceus)、川芎(Ligusticum chuanxiong)、三七(Panax notoginseng)、赤芍(Paeoniae Rubra)、葛根(Pueraria lobata)、红花(Carthamus tinctorius)、甘草(Glycyrrhiza uralensis)	18/14/32	脑康汤干预治疗脑梗死32例临床观察_彭四姣	2005	彭四姣. 脑康汤干预治疗脑梗死32例临床观察[J]. 中国医师杂志, 2005(s1).
	234	黄芪(Astragalus membranaceus)、地黄(Rehmannia glutinosa)、麦冬(Ophiopogon japonicus)、当归（Angelica sinensis）、川芎(Ligusticum chuanxiong)、葛根(Pueraria lobata)、茯苓(Poria cocos)、菖蒲（Acorus tatarinowii）、大黄(Rheum officinale)	27/22/49	脑立通汤治疗急性脑梗死49例临床观察_陈召	2006	陈召, 王玲玲. 脑立通汤治疗急性脑梗死49例临床观察[J]. 湖南中医杂志, 2006, 22(5):10-10.
	235	黄芪(Astragalus membranaceus)、薤白（Allium macrostemo）、白芥子(Sinapis arvensis)、地龙（Pheretima aspergillum）、川芎(Ligusticum chuanxiong)、红花(Carthamus tinctorius)	69/52/121	脑络通胶囊治疗痰瘀阻络型脑梗死临床观察_张瑾	2006	张瑾. 脑络通胶囊治疗痰瘀阻络型脑梗死临床观察[J]. 河北中医, 2006, 28(10):733-734.
	236	水蛭、益母草(Leonurus japonicus)、猪苓(Polyporus umbellatus)、川芎(Ligusticum chuanxiong)、大黄(Rheum officinale)、龙脑香(DryobAlanops aromatica)	26/24/50	脑络通口服液治疗急性脑梗死100例临床观察_周晓卿	2005	周晓卿. 脑络通口服液治疗急性脑梗死100例临床观察[J]. 河南中医, 2005, 25(5):29-29.
	237	黄芪(Astragalus membranaceus)、丹参(Salvia miltiorrhiza)、赤芍(Paeoniae Rubra)、当归（Angelica sinensis）、桃仁(Prunus persica)、红花(Carthamus tinctorius)、川芎(Ligusticum chuanxiong)、地龙（Pheretima aspergillum）、菖蒲（Acorus tatarinowii）、水蛭、僵蚕(Bombyx mori)、麦冬(Ophiopogon japonicus)	40	脑络通汤治疗脑梗死的临床价值_谯昌平	2014	谯昌平. 脑络通汤治疗脑梗死的临床价值[J]. 中国处方药, 2014(12):17-17.
	238	水蛭、龙脑香(DryobAlanops aromatica)、牛黄(Calculus bovis)、天南星(Arisaema consanguineum)、大黄(Rheum officinale)	22/22/44	脑脉安胶囊对痰瘀阻络型急性脑梗死患者的临床疗效及对血浆内皮素的影响_林安基	2009	林安基, 许正锦, 冯桂贞,等. 脑脉安胶囊对痰瘀阻络型急性脑梗死患者的临床疗效及对血浆内皮素的影响[J]. 现代中医临床, 2009(4):17-18.
	239	黄芪(Astragalus membranaceus)、川芎(Ligusticum chuanxiong)、甘草(Glycyrrhiza uralensis)、水蛭、地龙（Pheretima aspergillum）	23/18/41	脑脉宁片剂治疗急性脑梗死41例观察_舒宁宁	2009	舒宁宁, 侯安会. 脑脉宁片剂治疗急性脑梗死41例观察[J]. 黑龙江中医药, 2009(2):8-10.
	240	黄芪(Astragalus membranaceus)、当归（Angelica sinensis）、川芎(Ligusticum chuanxiong)、牛膝（Achyranthes bidentata）、蒲黄(Typha angustata)、水蛭、菖蒲（Acorus tatarinowii）、天南星(Arisaema consanguineum)、郁金(Curcuma aromatica)、羌活(Notopterygium incisum)、桑枝(Morus alba)、威灵仙(Chinese Clematis)	72/38/110	脑脉舒通颗粒治疗脑梗死恢复期临床观察_段学忠	2013	段学忠, 王翔艳, 徐静,等. 脑脉舒通颗粒治疗脑梗死恢复期临床观察[J]. 中国中医急症, 2013, 22(4):645-646.
	241	三七(Panax notoginseng)、银杏叶(Ginkgo Biloba)、当归（Angelica sinensis）、红花(Carthamus tinctorius)、丹参(Salvia miltiorrhiza)、山楂(Crataegus pinnatifida)、鸡血藤(Spatholobus suberectus)、人参(Panax ginseng)、石决明(Cristaria plicata)、何首乌(Polygonum multiflorum)、菖蒲（Acorus tatarinowii）、葛根(Pueraria lobata)	20/10/30	脑脉泰胶囊配合针灸治疗脑梗死60例_马玉娟	2009	马玉娟, 徐毅, 王守富,等. 脑脉泰胶囊配合针灸治疗脑梗死60例[J]. 中国中医药现代远程教育, 2009, 7(11):29-30.
	242	三七(Panax notoginseng)、银杏叶(Ginkgo Biloba)、当归（Angelica sinensis）、红花(Carthamus tinctorius)、丹参(Salvia miltiorrhiza)、山楂(Crataegus pinnatifida)、鸡血藤(Spatholobus suberectus)、人参(Panax ginseng)、石决明(Cristaria plicata)、何首乌(Polygonum multiflorum)、菖蒲（Acorus tatarinowii）、葛根(Pueraria lobata)	22/13/35	脑脉泰胶囊治疗恢复期脑梗死的疗效观察_上官稳	2011	上官稳. 脑脉泰胶囊治疗恢复期脑梗死的疗效观察[J]. 实用心脑肺血管病杂志, 2011, 19(9):1440-1441.
	243	三七(Panax notoginseng)、银杏叶(Ginkgo Biloba)、当归（Angelica sinensis）、红花(Carthamus tinctorius)、丹参(Salvia miltiorrhiza)、山楂(Crataegus pinnatifida)、鸡血藤(Spatholobus suberectus)、人参(Panax ginseng)、石决明(Cristaria plicata)、何首乌(Polygonum multiflorum)、菖蒲（Acorus tatarinowii）、葛根(Pueraria lobata)	60/20/80	脑脉泰胶囊治疗脑梗死80例疗效观察_刘文静	2006	刘文静, 王书香. 脑脉泰胶囊治疗脑梗死80例疗效观察[J]. 河南中医, 2006, 26(12):71-72.
	244	三七(Panax notoginseng)、银杏叶(Ginkgo Biloba)、当归（Angelica sinensis）、红花(Carthamus tinctorius)、丹参(Salvia miltiorrhiza)、山楂(Crataegus pinnatifida)、鸡血藤(Spatholobus suberectus)、人参(Panax ginseng)、石决明(Cristaria plicata)、何首乌(Polygonum multiflorum)、菖蒲（Acorus tatarinowii）、葛根(Pueraria lobata)	24/36/50	脑脉泰胶囊治疗脑梗死的疗效观察_郭维	2011	郭维. 脑脉泰胶囊治疗脑梗死的疗效观察[J]. 实用心脑肺血管病杂志, 2011, 19(2):275-276.
	245	三七(Panax notoginseng)、银杏叶(Ginkgo Biloba)、当归（Angelica sinensis）、红花(Carthamus tinctorius)、丹参(Salvia miltiorrhiza)、山楂(Crataegus pinnatifida)、鸡血藤(Spatholobus suberectus)、人参(Panax ginseng)、石决明(Cristaria plicata)、何首乌(Polygonum multiflorum)、菖蒲（Acorus tatarinowii）、葛根(Pueraria lobata)	16/14/30	脑脉泰胶囊治疗脑梗死恢复期的疗效观察_孙启岗	2011	孙启岗. 脑脉泰胶囊治疗脑梗死恢复期的疗效观察[J]. 实用心脑肺血管病杂志, 2011, 19(10):1773-1774.
	246	三七(Panax notoginseng)、银杏叶(Ginkgo Biloba)、当归（Angelica sinensis）、红花(Carthamus tinctorius)、丹参(Salvia miltiorrhiza)、山楂(Crataegus pinnatifida)、鸡血藤(Spatholobus suberectus)、人参(Panax ginseng)、石决明(Cristaria plicata)、何首乌(Polygonum multiflorum)、菖蒲（Acorus tatarinowii）、葛根(Pueraria lobata)	44/16/60	脑脉泰胶囊治疗缺血性脑梗死的临床研究_张春	2008	张春, 王建国, 邹文孝,等. 脑脉泰胶囊治疗缺血性脑梗死的临床研究[J]. 中国医药指南, 2008, 6(20).
	247	三七(Panax notoginseng)、银杏叶(Ginkgo Biloba)、当归（Angelica sinensis）、红花(Carthamus tinctorius)、丹参(Salvia miltiorrhiza)、山楂(Crataegus pinnatifida)、鸡血藤(Spatholobus suberectus)、人参(Panax ginseng)、石决明(Cristaria plicata)、何首乌(Polygonum multiflorum)、菖蒲（Acorus tatarinowii）、葛根(Pueraria lobata)	2020-10-30	脑脉泰治疗短暂性脑缺血发作的疗效及血流变研究_常红娟	2010	常红娟, 王萱, 仝照磊. 脑脉泰治疗短暂性脑缺血发作的疗效及血流变研究[J]. 实用心脑肺血管病杂志, 2010, 18(10):1438-1439.
	248	丹参(Salvia miltiorrhiza)、半夏(Pinellia ternata)、水蛭、地龙（Pheretima aspergillum）、桔梗(Platycodon grandiflorum)、茯苓(Poria cocos)、菖蒲（Acorus tatarinowii）、蝉蜕、龙脑香(DryobAlanops aromatica)	38/32/70	脑泰通颗粒治疗早期脑梗死患者70例_李香	2013	李香, 李军. 脑泰通颗粒治疗早期脑梗死患者70例[J]. 中西医结合心脑血管病杂志, 2013, 11(5):628-629.
	249	黄芪(Astragalus membranaceus)、丹参(Salvia miltiorrhiza)、赤芍(Paeoniae Rubra)、当归（Angelica sinensis）、川芎(Ligusticum chuanxiong)、桃仁(Prunus persica)、红花(Carthamus tinctorius)、没药(Commiphora myrrha)、乳香(Boswellia carterii)、鸡血藤(Spatholobus suberectus)、牛膝（Achyranthes bidentata）、桑枝(Morus alba)、桂枝(Cinnamomum cassia)、全蝎(Buthus martensii)、地龙（Pheretima aspergillum）、水蛭	55	脑心通加醒脑开窍针法治疗脑梗死后遗症疗效观察_成少永	2012	成少永, 常书振, 牛润章,等. 脑心通加醒脑开窍针法治疗脑梗死后遗症疗效观察[J]. 人民军医, 2012(8):731-732.
	250	黄芪(Astragalus membranaceus)、丹参(Salvia miltiorrhiza)、赤芍(Paeoniae Rubra)、当归（Angelica sinensis）、川芎(Ligusticum chuanxiong)、桃仁(Prunus persica)、红花(Carthamus tinctorius)、没药(Commiphora myrrha)、乳香(Boswellia carterii)、鸡血藤(Spatholobus suberectus)、牛膝（Achyranthes bidentata）、桑枝(Morus alba)、桂枝(Cinnamomum cassia)、全蝎(Buthus martensii)、地龙（Pheretima aspergillum）、水蛭	29/25/54	脑心通胶囊对脑梗死病人早期康复的疗效_李瀛	2006	李瀛, 高慧娟, 王恩. 脑心通胶囊对脑梗死病人早期康复的疗效[J]. 中西医结合心脑血管病杂志, 2006, 4(4):351-352.
	251	黄芪(Astragalus membranaceus)、丹参(Salvia miltiorrhiza)、赤芍(Paeoniae Rubra)、当归（Angelica sinensis）、川芎(Ligusticum chuanxiong)、桃仁(Prunus persica)、红花(Carthamus tinctorius)、没药(Commiphora myrrha)、乳香(Boswellia carterii)、鸡血藤(Spatholobus suberectus)、牛膝（Achyranthes bidentata）、桑枝(Morus alba)、桂枝(Cinnamomum cassia)、全蝎(Buthus martensii)、地龙（Pheretima aspergillum）、水蛭	15/9/24	脑心通胶囊辅助治疗脑梗死的临床观察_刘磊刚	2015	刘磊刚, 杨凌霜. 脑心通胶囊辅助治疗脑梗死的临床观察[J]. 中国药房, 2015(12):1617-1619.
	252	黄芪(Astragalus membranaceus)、丹参(Salvia miltiorrhiza)、赤芍(Paeoniae Rubra)、当归（Angelica sinensis）、川芎(Ligusticum chuanxiong)、桃仁(Prunus persica)、红花(Carthamus tinctorius)、没药(Commiphora myrrha)、乳香(Boswellia carterii)、鸡血藤(Spatholobus suberectus)、牛膝（Achyranthes bidentata）、桑枝(Morus alba)、桂枝(Cinnamomum cassia)、全蝎(Buthus martensii)、地龙（Pheretima aspergillum）、水蛭	22/18/40	脑心通胶囊治疗急性脑梗死40例临床研究_朱敏初	2009	朱敏初, 金玉华. 脑心通胶囊治疗急性脑梗死40例临床研究[J]. 江苏中医药, 2009, 41(5):30-31.
	253	黄芪(Astragalus membranaceus)、丹参(Salvia miltiorrhiza)、赤芍(Paeoniae Rubra)、当归（Angelica sinensis）、川芎(Ligusticum chuanxiong)、桃仁(Prunus persica)、红花(Carthamus tinctorius)、没药(Commiphora myrrha)、乳香(Boswellia carterii)、鸡血藤(Spatholobus suberectus)、牛膝（Achyranthes bidentata）、桑枝(Morus alba)、桂枝(Cinnamomum cassia)、全蝎(Buthus martensii)、地龙（Pheretima aspergillum）、水蛭	32/18/50	脑心通胶囊治疗急性脑梗死50例临床疗效观察_牛勇爱	2010	牛勇爱. 脑心通胶囊治疗急性脑梗死50例临床疗效观察[J]. 实用心脑肺血管病杂志, 2010, 18(1):40-40.
	254	黄芪(Astragalus membranaceus)、丹参(Salvia miltiorrhiza)、赤芍(Paeoniae Rubra)、当归（Angelica sinensis）、川芎(Ligusticum chuanxiong)、桃仁(Prunus persica)、红花(Carthamus tinctorius)、没药(Commiphora myrrha)、乳香(Boswellia carterii)、鸡血藤(Spatholobus suberectus)、牛膝（Achyranthes bidentata）、桑枝(Morus alba)、桂枝(Cinnamomum cassia)、全蝎(Buthus martensii)、地龙（Pheretima aspergillum）、水蛭	34/26/60	脑心通胶囊治疗急性脑梗死120例临床疗效分析_刘金铭	2009	刘金铭. 脑心通胶囊治疗急性脑梗死120例临床疗效分析[J]. 中国实用医药, 2009, 4(35):135-135.
	255	黄芪(Astragalus membranaceus)、丹参(Salvia miltiorrhiza)、赤芍(Paeoniae Rubra)、当归（Angelica sinensis）、川芎(Ligusticum chuanxiong)、桃仁(Prunus persica)、红花(Carthamus tinctorius)、没药(Commiphora myrrha)、乳香(Boswellia carterii)、鸡血藤(Spatholobus suberectus)、牛膝（Achyranthes bidentata）、桑枝(Morus alba)、桂枝(Cinnamomum cassia)、全蝎(Buthus martensii)、地龙（Pheretima aspergillum）、水蛭	38	脑心通胶囊治疗脑梗死38例临床观察_车法亮	2006	车法亮, 裴全森. 脑心通胶囊治疗脑梗死38例临床观察[J]. 中国中医急症, 2006, 15(5):458-458.
	256	黄芪(Astragalus membranaceus)、丹参(Salvia miltiorrhiza)、赤芍(Paeoniae Rubra)、当归（Angelica sinensis）、川芎(Ligusticum chuanxiong)、桃仁(Prunus persica)、红花(Carthamus tinctorius)、没药(Commiphora myrrha)、乳香(Boswellia carterii)、鸡血藤(Spatholobus suberectus)、牛膝（Achyranthes bidentata）、桑枝(Morus alba)、桂枝(Cinnamomum cassia)、全蝎(Buthus martensii)、地龙（Pheretima aspergillum）、水蛭	23/17/40	脑心通胶囊治疗脑梗死40例_焦玲	2006	焦玲, 张家菱, 杜峰志. 脑心通胶囊治疗脑梗死40例[J]. 中医学报, 2006, 21(4):33-34.
	257	黄芪(Astragalus membranaceus)、丹参(Salvia miltiorrhiza)、赤芍(Paeoniae Rubra)、当归（Angelica sinensis）、川芎(Ligusticum chuanxiong)、桃仁(Prunus persica)、红花(Carthamus tinctorius)、没药(Commiphora myrrha)、乳香(Boswellia carterii)、鸡血藤(Spatholobus suberectus)、牛膝（Achyranthes bidentata）、桑枝(Morus alba)、桂枝(Cinnamomum cassia)、全蝎(Buthus martensii)、地龙（Pheretima aspergillum）、水蛭	38/22/60	脑心通胶囊治疗脑梗死60例临床观察_郭希正	2007	郭希正. 脑心通胶囊治疗脑梗死60例临床观察[J]. 中国实用医药, 2007, 2(26).
	258	黄芪(Astragalus membranaceus)、丹参(Salvia miltiorrhiza)、赤芍(Paeoniae Rubra)、当归（Angelica sinensis）、川芎(Ligusticum chuanxiong)、桃仁(Prunus persica)、红花(Carthamus tinctorius)、没药(Commiphora myrrha)、乳香(Boswellia carterii)、鸡血藤(Spatholobus suberectus)、牛膝（Achyranthes bidentata）、桑枝(Morus alba)、桂枝(Cinnamomum cassia)、全蝎(Buthus martensii)、地龙（Pheretima aspergillum）、水蛭	30/10/40	脑心通胶囊治疗脑梗死60例临床观察_刘爱军	2007	刘爱军. 脑心通胶囊治疗脑梗死60例临床观察[J]. 山西中医学院学报, 2007, 8(6):31-32.
	259	黄芪(Astragalus membranaceus)、丹参(Salvia miltiorrhiza)、赤芍(Paeoniae Rubra)、当归（Angelica sinensis）、川芎(Ligusticum chuanxiong)、桃仁(Prunus persica)、红花(Carthamus tinctorius)、没药(Commiphora myrrha)、乳香(Boswellia carterii)、鸡血藤(Spatholobus suberectus)、牛膝（Achyranthes bidentata）、桑枝(Morus alba)、桂枝(Cinnamomum cassia)、全蝎(Buthus martensii)、地龙（Pheretima aspergillum）、水蛭	136/56/192	脑心通胶囊治疗脑梗死310例临床疗效分析_孙迎男	2010	孙迎男. 脑心通胶囊治疗脑梗死310例临床疗效分析[J]. 中国实用医药, 2010, 05(20):164-165.
	260	黄芪(Astragalus membranaceus)、丹参(Salvia miltiorrhiza)、赤芍(Paeoniae Rubra)、当归（Angelica sinensis）、川芎(Ligusticum chuanxiong)、桃仁(Prunus persica)、红花(Carthamus tinctorius)、没药(Commiphora myrrha)、乳香(Boswellia carterii)、鸡血藤(Spatholobus suberectus)、牛膝（Achyranthes bidentata）、桑枝(Morus alba)、桂枝(Cinnamomum cassia)、全蝎(Buthus martensii)、地龙（Pheretima aspergillum）、水蛭	23/17/40	脑心通胶囊治疗脑梗死的疗效观察_许翔	2014	许翔, 于山, 洪萍萍. 脑心通胶囊治疗脑梗死的疗效观察[J]. 中国处方药, 2014(7):126-127.
	261	黄芪(Astragalus membranaceus)、丹参(Salvia miltiorrhiza)、赤芍(Paeoniae Rubra)、当归（Angelica sinensis）、川芎(Ligusticum chuanxiong)、桃仁(Prunus persica)、红花(Carthamus tinctorius)、没药(Commiphora myrrha)、乳香(Boswellia carterii)、鸡血藤(Spatholobus suberectus)、牛膝（Achyranthes bidentata）、桑枝(Morus alba)、桂枝(Cinnamomum cassia)、全蝎(Buthus martensii)、地龙（Pheretima aspergillum）、水蛭	53/18/71	脑心通胶囊治疗脑梗死的临床观察_王先锋	2005	王先锋. 脑心通胶囊治疗脑梗死的临床观察[J]. 湖北中医药大学学报, 2005, 7(4).
	262	黄芪(Astragalus membranaceus)、丹参(Salvia miltiorrhiza)、赤芍(Paeoniae Rubra)、当归（Angelica sinensis）、川芎(Ligusticum chuanxiong)、桃仁(Prunus persica)、红花(Carthamus tinctorius)、没药(Commiphora myrrha)、乳香(Boswellia carterii)、鸡血藤(Spatholobus suberectus)、牛膝（Achyranthes bidentata）、桑枝(Morus alba)、桂枝(Cinnamomum cassia)、全蝎(Buthus martensii)、地龙（Pheretima aspergillum）、水蛭	39/41/80	脑心通胶囊治疗脑梗死疗效观察_郜振红	2008	郜振红. 脑心通胶囊治疗脑梗死疗效观察[J]. 现代中西医结合杂志, 2008, 17(25):3948-3949.
	263	黄芪(Astragalus membranaceus)、丹参(Salvia miltiorrhiza)、赤芍(Paeoniae Rubra)、当归（Angelica sinensis）、川芎(Ligusticum chuanxiong)、桃仁(Prunus persica)、红花(Carthamus tinctorius)、没药(Commiphora myrrha)、乳香(Boswellia carterii)、鸡血藤(Spatholobus suberectus)、牛膝（Achyranthes bidentata）、桑枝(Morus alba)、桂枝(Cinnamomum cassia)、全蝎(Buthus martensii)、地龙（Pheretima aspergillum）、水蛭	16/14/30	脑心通胶囊治疗缺血性脑血管病临床疗效_王彤	2006	王彤, 陈旗, 王红星,等. 脑心通胶囊治疗缺血性脑血管病临床疗效[J]. 江苏医药, 2006, 32(2):174-176.
	264	黄芪(Astragalus membranaceus)、丹参(Salvia miltiorrhiza)、赤芍(Paeoniae Rubra)、当归（Angelica sinensis）、川芎(Ligusticum chuanxiong)、桃仁(Prunus persica)、红花(Carthamus tinctorius)、没药(Commiphora myrrha)、乳香(Boswellia carterii)、鸡血藤(Spatholobus suberectus)、牛膝（Achyranthes bidentata）、桑枝(Morus alba)、桂枝(Cinnamomum cassia)、全蝎(Buthus martensii)、地龙（Pheretima aspergillum）、水蛭	57/43/100	脑心通与刺五加治疗脑梗死100例临床观察_张维保	2004	张维保, 蒋庆华, 杨全. 脑心通与刺五加治疗脑梗死100例临床观察[J]. 中西医结合心脑血管病杂志, 2004, 2(8):486-487.
	265	黄芪(Astragalus membranaceus)、丹参(Salvia miltiorrhiza)、赤芍(Paeoniae Rubra)、当归（Angelica sinensis）、川芎(Ligusticum chuanxiong)、桃仁(Prunus persica)、红花(Carthamus tinctorius)、没药(Commiphora myrrha)、乳香(Boswellia carterii)、鸡血藤(Spatholobus suberectus)、牛膝（Achyranthes bidentata）、桑枝(Morus alba)、桂枝(Cinnamomum cassia)、全蝎(Buthus martensii)、地龙（Pheretima aspergillum）、水蛭	72/48/120	脑心通治疗2型糖尿病合并脑梗死疗效观察_王黎	2010	王黎. 脑心通治疗2型糖尿病合并脑梗死疗效观察[J]. 人民军医, 2010(11):845-846.
	266	黄芪(Astragalus membranaceus)、丹参(Salvia miltiorrhiza)、赤芍(Paeoniae Rubra)、当归（Angelica sinensis）、川芎(Ligusticum chuanxiong)、桃仁(Prunus persica)、红花(Carthamus tinctorius)、没药(Commiphora myrrha)、乳香(Boswellia carterii)、鸡血藤(Spatholobus suberectus)、牛膝（Achyranthes bidentata）、桑枝(Morus alba)、桂枝(Cinnamomum cassia)、全蝎(Buthus martensii)、地龙（Pheretima aspergillum）、水蛭	20/16/36	脑心通治疗急性脑梗死致脑心综合征36例分析_王志远	2010	王志远, 王冬菊, 张玉琢,等. 脑心通治疗急性脑梗死致脑心综合征36例分析[J]. 中国民族民间医药, 2010, 19(4):139-140.
	267	黄芪(Astragalus membranaceus)、丹参(Salvia miltiorrhiza)、赤芍(Paeoniae Rubra)、当归（Angelica sinensis）、川芎(Ligusticum chuanxiong)、桃仁(Prunus persica)、红花(Carthamus tinctorius)、没药(Commiphora myrrha)、乳香(Boswellia carterii)、鸡血藤(Spatholobus suberectus)、牛膝（Achyranthes bidentata）、桑枝(Morus alba)、桂枝(Cinnamomum cassia)、全蝎(Buthus martensii)、地龙（Pheretima aspergillum）、水蛭	92/68/160	脑心通治疗脑梗死病人的疗效观察_潘妍婷	2003	潘妍婷. 脑心通治疗脑梗死病人的疗效观察[J]. 中西医结合心脑血管病杂志, 2003, 1(8):493-494.
	268	黄芪(Astragalus membranaceus)、丹参(Salvia miltiorrhiza)、赤芍(Paeoniae Rubra)、当归（Angelica sinensis）、川芎(Ligusticum chuanxiong)、桃仁(Prunus persica)、红花(Carthamus tinctorius)、没药(Commiphora myrrha)、乳香(Boswellia carterii)、鸡血藤(Spatholobus suberectus)、牛膝（Achyranthes bidentata）、桑枝(Morus alba)、桂枝(Cinnamomum cassia)、全蝎(Buthus martensii)、地龙（Pheretima aspergillum）、水蛭	87/20/107	脑心通治疗脑梗死的临床观察_刘建书	2010	刘建书, 贺永红. 脑心通治疗脑梗死的临床观察[J]. 中国民康医学, 2010, 22(10):1258-1258.
	269	黄芪(Astragalus membranaceus)、丹参(Salvia miltiorrhiza)、赤芍(Paeoniae Rubra)、当归（Angelica sinensis）、川芎(Ligusticum chuanxiong)、桃仁(Prunus persica)、红花(Carthamus tinctorius)、没药(Commiphora myrrha)、乳香(Boswellia carterii)、鸡血藤(Spatholobus suberectus)、牛膝（Achyranthes bidentata）、桑枝(Morus alba)、桂枝(Cinnamomum cassia)、全蝎(Buthus martensii)、地龙（Pheretima aspergillum）、水蛭	37/24/60	脑心通治疗脑梗死的临床疗效观察_冯海军	2012	冯海军, 吕平. 脑心通治疗脑梗死的临床疗效观察[J]. 世界中西医结合杂志, 2012, 07(2):150-151.
	270	黄芪(Astragalus membranaceus)、丹参(Salvia miltiorrhiza)、赤芍(Paeoniae Rubra)、当归（Angelica sinensis）、川芎(Ligusticum chuanxiong)、桃仁(Prunus persica)、红花(Carthamus tinctorius)、没药(Commiphora myrrha)、乳香(Boswellia carterii)、鸡血藤(Spatholobus suberectus)、牛膝（Achyranthes bidentata）、桑枝(Morus alba)、桂枝(Cinnamomum cassia)、全蝎(Buthus martensii)、地龙（Pheretima aspergillum）、水蛭	56/24/90	脑心通治疗脑梗死的临床效果观察_赵艳茹	2006	赵艳茹, 张志华, 赵艳丽,等. 脑心通治疗脑梗死的临床效果观察[J]. 中国神经免疫学和神经病学杂志, 2006, 13(2):128-128.
	271	黄芪(Astragalus membranaceus)、丹参(Salvia miltiorrhiza)、赤芍(Paeoniae Rubra)、当归（Angelica sinensis）、川芎(Ligusticum chuanxiong)、桃仁(Prunus persica)、红花(Carthamus tinctorius)、没药(Commiphora myrrha)、乳香(Boswellia carterii)、鸡血藤(Spatholobus suberectus)、牛膝（Achyranthes bidentata）、桑枝(Morus alba)、桂枝(Cinnamomum cassia)、全蝎(Buthus martensii)、地龙（Pheretima aspergillum）、水蛭	48/32/80	脑心通治疗脑梗死疗效观察_孟秀清	2010	孟秀清. 脑心通治疗脑梗死疗效观察[J]. 亚太传统医药, 2010, 06(9):32-33.
	272	红花(Carthamus tinctorius)、当归（Angelica sinensis）、地龙（Pheretima aspergillum）、赤芍(Paeoniae Rubra)、川芎(Ligusticum chuanxiong)、牛膝（Achyranthes bidentata）、黄芪(Astragalus membranaceus)	35/25/60	捏脊疗法联合补阳还五汤治疗气虚血瘀型脑梗死30例临床分析_杨姣玲	2013	杨姣玲. 捏脊疗法联合补阳还五汤治疗气虚血瘀型脑梗死30例临床分析[J]. 内蒙古中医药, 2013, 32(8):11-12.
	273	黄芪(Astragalus membranaceus)、鸡血藤(Spatholobus suberectus)、川芎(Ligusticum chuanxiong)、桃仁(Prunus persica)、郁金(Curcuma aromatica)、全蝎(Buthus martensii)、蜈蚣(Centipede)、天麻(Gastrodia elata)、菖蒲（Acorus tatarinowii）、甘草(Glycyrrhiza uralensis)	34/16/50	偏瘫复元汤治疗脑梗死50例_贾志山	2011	贾志山. 偏瘫复元汤治疗脑梗死50例[J]. 河南中医, 2011, 31(8):902-902.
	274	黄芪(Astragalus membranaceus)、当归（Angelica sinensis）、白芍(Paeonia lactiflora)、地龙（Pheretima aspergillum）、川芎(Ligusticum chuanxiong)、路路通(Liquidambar formosana)、鸡血藤(Spatholobus suberectus)、红花(Carthamus tinctorius)、桃仁(Prunus persica)、桂枝(Cinnamomum cassia)、全蝎(Buthus martensii)、土元	92/52/144	偏瘫复原汤配合电针治疗脑梗死恢复期144例疗效观察_杨东宁	2013	杨东宁. 偏瘫复原汤配合电针治疗脑梗死恢复期144例疗效观察[J]. 中国实用医药, 2013, 8(27):154-155.
	275	天麻(Gastrodia elata)、双花、牛膝（Achyranthes bidentata）、川芎(Ligusticum chuanxiong)、赤芍(Paeoniae Rubra)、红花(Carthamus tinctorius)、丹参(Salvia miltiorrhiza)、益母草(Leonurus japonicus)、当归（Angelica sinensis）、桃仁(Prunus persica)、天南星(Arisaema consanguineum)	18/13/31	平肝活血汤治疗急性脑梗死31例临床研究_夏苏英	2005	夏苏英, 陈昌华. 平肝活血汤治疗急性脑梗死31例临床研究[J]. 中西医结合心脑血管病杂志, 2005, 3(4):322-323.
	276	天麻(Gastrodia elata)、赭石、石决明(Cristaria plicata)、钩藤(Uncaria rhynchophylla)、牛膝（Achyranthes bidentata）、黄岑(Scutellaria baicalensis)、郑州、益母草(Leonurus japonicus)、川芎(Ligusticum chuanxiong)、赤芍(Paeoniae Rubra)、地龙（Pheretima aspergillum）、当归（Angelica sinensis）、甘草(Glycyrrhiza uralensis)	20/14/34	平肝潜阳活血汤治疗中风风阳上扰证临床疗效观察_屈泽	2014	屈泽, 李宣, 黄元芳,等. 平肝潜阳活血汤治疗中风风阳上扰证临床疗效观察[J]. 中外医疗, 2014, 33(1):13-14.
	277	天麻(Gastrodia elata)、钩藤(Uncaria rhynchophylla)、山栀子(Gardenia jasminoides)、石决明(Cristaria plicata)、黄岑(Scutellaria baicalensis)、桑寄生(Taxillus chinensis)、牛膝（Achyranthes bidentata）、夜交藤(Polygonum multiflorum)、茯神(Poria cocos)、牡丹皮(Paeonia moutan)、丹参(Salvia miltiorrhiza)	40/16/56	平肝潜阳通络法治疗脑梗死临床观察_孙利荣	2012	孙利荣. 平肝潜阳通络法治疗脑梗死临床观察[J]. 中国中医急症, 2012, 21(7):1164-1164.
	278	天麻(Gastrodia elata)、钩藤(Uncaria rhynchophylla)、石决明(Cristaria plicata)、蜈蚣(Centipede)、丹参(Salvia miltiorrhiza)、牛膝（Achyranthes bidentata）、甘草(Glycyrrhiza uralensis)、黄岑(Scutellaria baicalensis)、大黄(Rheum officinale)、菊花(Chrysanthemum morifolium)、豨签草(Siegesbeckia orientalis)、水蛭	53/47/100	平肝熄风胶囊治疗风火上扰型脑梗死急性期100例_郝风玲	2011	郝风玲, 郝军, 徐海娥. 平肝熄风胶囊治疗风火上扰型脑梗死急性期100例[J]. 中西医结合心脑血管病杂志, 2011, 09(2):164-166.
	279	黄芪(Astragalus membranaceus)、当归（Angelica sinensis）、水蛭、川芎(Ligusticum chuanxiong)、桃仁(Prunus persica)、红花(Carthamus tinctorius)、水蛭、地龙（Pheretima aspergillum）、桂枝(Cinnamomum cassia)、佛手、牛膝（Achyranthes bidentata）、杜仲(Eucommia ulmoides)、天麻(Gastrodia elata)、钩藤(Uncaria rhynchophylla)	50/14/64	破淤通络汤对脑梗死的疗效研究_杜平山	2009	杜平山, 靳福利. 破淤通络汤对脑梗死的疗效研究[J]. 中国实用医药, 2009, 4(35):21-22.
	280	黄芪(Astragalus membranaceus)、水蛭、地龙（Pheretima aspergillum）、全蝎(Buthus martensii)、僵蚕(Bombyx mori)、土元、乌梢蛇	38/22/60	七味通脑络汤治疗急性脑梗死60例临床观察_胡浩	2004	胡浩. 七味通脑络汤治疗急性脑梗死60例临床观察[J]. 山东中医杂志, 2004, 23(8):461-462.
	281	黄芪(Astragalus membranaceus)、地龙（Pheretima aspergillum）、龙脑香(DryobAlanops aromatica)、白僵蚕(Bombyx mori)、秦艽(Gentiana macrophylla)、大黄(Rheum officinale)、水蛭、川芎(Ligusticum chuanxiong)、当归（Angelica sinensis）、钩藤(Uncaria rhynchophylla)、远志(Polygala tenuifolia)、栀子(Gardenia jasminoides) 、郁金(Curcuma aromatica)	35/25/60	芪参还五胶囊治疗急性脑梗死临床观察_姜淑华	2007	姜淑华, 王利春, 刘芳菲,等. 芪参还五胶囊治疗急性脑梗死临床观察[J]. 中国中医药信息杂志, 2007, 14(9):71-72.
	282	黄芪(Astragalus membranaceus)、地龙（Pheretima aspergillum）、龙脑香(DryobAlanops aromatica)、白僵蚕(Bombyx mori)、秦艽(Gentiana macrophylla)、大黄(Rheum officinale)、水蛭、川芎(Ligusticum chuanxiong)、当归（Angelica sinensis）、钩藤(Uncaria rhynchophylla)、远志(Polygala tenuifolia)、栀子(Gardenia jasminoides) 、郁金(Curcuma aromatica)	32/30/62	芪参还五胶囊治疗脑梗死62例_张培义	2013	张培义. 芪参还五胶囊治疗脑梗死62例[J]. 中国中医药现代远程教育, 2013, 11(3):36-36.
	283	牛膝（Achyranthes bidentata）、玄参(Scrophularia ningpoensis)、金银花(Lonicera confuse)、黄芪(Astragalus membranaceus)、丹参(Salvia miltiorrhiza)、当归（Angelica sinensis）、川芎(Ligusticum chuanxiong)、葛根(Pueraria lobata)、枳实(Citrus aurantium)、香附(Cyperus rotundus)、甘草(Glycyrrhiza uralensis)	50/40/90	芪参宁心胶囊治疗急性脑梗死90例临床观察_李建辉	2009	李建辉, 张秀芳. 芪参宁心胶囊治疗急性脑梗死90例临床观察[J]. 中国中医药信息杂志, 2009, 16(6):80-80.
	284	黄芪(Astragalus membranaceus)、天门冬(Asparagus cochinchinensis)、麦冬(Ophiopogon japonicus)、丹参(Salvia miltiorrhiza)、鸡血藤(Spatholobus suberectus)、太子参(Pseudostellaria heterophylla)、石斛(Dendrobium nobile)、红花(Carthamus tinctorius)、川芎(Ligusticum chuanxiong)、当归（Angelica sinensis）、菖蒲（Acorus tatarinowii）、郁金(Curcuma aromatica)、地龙（Pheretima aspergillum）	38/22/60	芪冬瘫复胶囊治疗气虚血瘀型脑梗死恢复期60例_孟雪莲	2012	孟雪莲, 吴建波, 王继华,等. 芪冬瘫复胶囊治疗气虚血瘀型脑梗死恢复期60例[J]. 中西医结合心脑血管病杂志, 2012, 10(11):1334-1335.
	285	黄芪(Astragalus membranaceus)、天门冬(Asparagus cochinchinensis)、麦冬(Ophiopogon japonicus)、丹参(Salvia miltiorrhiza)、鸡血藤(Spatholobus suberectus)、太子参(Pseudostellaria heterophylla)、石斛(Dendrobium nobile)、红花(Carthamus tinctorius)、川芎(Ligusticum chuanxiong)、当归（Angelica sinensis）、菖蒲（Acorus tatarinowii）、郁金(Curcuma aromatica)、地龙（Pheretima aspergillum）	47/33/80	芪冬瘫复胶囊治疗气虚血瘀型脑梗死恢复期80例临床观察_孟雪莲	2013	孟雪莲, 吴建波, 王继华,等. 芪冬瘫复胶囊治疗气虚血瘀型脑梗死恢复期80例临床观察[J]. 河北中医, 2013, 35(5):662-665.
	286	黄芪(Astragalus membranaceus)、天门冬(Asparagus cochinchinensis)、麦冬(Ophiopogon japonicus)、丹参(Salvia miltiorrhiza)、鸡血藤(Spatholobus suberectus)、太子参(Pseudostellaria heterophylla)、石斛(Dendrobium nobile)、红花(Carthamus tinctorius)、川芎(Ligusticum chuanxiong)、当归（Angelica sinensis）、菖蒲（Acorus tatarinowii）、郁金(Curcuma aromatica)、地龙（Pheretima aspergillum）	14/16/30	芪冬瘫复胶囊治疗糖尿病并发脑梗死恢复期观察_吴建波	2013	吴建波, 孟雪莲, 王继华,等. 芪冬瘫复胶囊治疗糖尿病并发脑梗死恢复期观察[J]. 中西医结合心脑血管病杂志, 2013, 11(11):1342-1343.
	287	黄芪(Astragalus membranaceus)、葛根(Pueraria lobata)、丹参(Salvia miltiorrhiza)、当归（Angelica sinensis）、乳香(Boswellia carterii)、没药(Commiphora myrrha)、半夏(Pinellia ternata)、远志(Polygala tenuifolia)、僵蚕(Bombyx mori)、全蝎(Buthus martensii)	86	芪葛效灵丹治疗脑梗死86例临床观察_伍渊伟	2011	伍渊伟. 芪葛效灵丹治疗脑梗死86例临床观察[J]. 中医临床研究, 2011, 3(22):45-46.
	288	黄芪(Astragalus membranaceus)、黄麻(Corchorus capsularis)、桂枝(Cinnamomum cassia)、干姜、杏仁(Prunus armeniaca)、甘草(Glycyrrhiza uralensis)、党参(Codonopsis pilosula)、当归（Angelica sinensis）、川芎(Ligusticum chuanxiong)、石膏	47/43/90	芪续复力汤改善脑梗死患者运动功能障碍临床研究_刘燕婉	2014	刘燕婉, 何莉娜, 颜志刚,等. 芪续复力汤改善脑梗死患者运动功能障碍临床研究[J]. 河南中医, 2014, 34(2):237-239.
	289	天麻(Gastrodia elata)、全蝎(Buthus martensii)、川芎(Ligusticum chuanxiong)、水蛭、木蝴蝶(Oroxylum indicum)、天南星(Arisaema consanguineum)、半夏(Pinellia ternata)、白术(Atractylodes macrocephala)、菖蒲（Acorus tatarinowii）	49/31/80	启语汤治疗脑梗死后失语80例_宋颖民	2004	宋颖民. 启语汤治疗脑梗死后失语80例[J]. 江西中医药, 2004, 35(5):33-33.
	290	天麻(Gastrodia elata)、地龙（Pheretima aspergillum）、钩藤(Uncaria rhynchophylla)、黄岑(Scutellaria baicalensis)、当归（Angelica sinensis）、川芎(Ligusticum chuanxiong)、葛根(Pueraria lobata)、三七(Panax notoginseng)、牛膝（Achyranthes bidentata）、白僵蚕(Bombyx mori)、天南星(Arisaema consanguineum)、菖蒲（Acorus tatarinowii）	76/44/120	弃杖汤联合针刺治疗脑梗死临床观察_董昌山	2010	董昌山, 薛清平, 陈秋生,等. 弃杖汤联合针刺治疗脑梗死临床观察[J]. 中国医药指南, 2010, 8(28):135-136.
	291	麝香(Moschus moschiferus)、龙脑香(DryobAlanops aromatica)、郁金(Curcuma aromatica)、水蛭、菖蒲（Acorus tatarinowii）、地龙（Pheretima aspergillum）、川芎(Ligusticum chuanxiong)、人参(Panax ginseng)、三七(Panax notoginseng)	34/26/60	浅谈清脑通塞汤治疗脑梗死的体会_窦立刚	2015	窦立刚. 浅谈清脑通塞汤治疗脑梗死的体会[J]. 中国卫生标准管理, 2015(16):121-122.
	292	当归（Angelica sinensis）、赤芍(Paeoniae Rubra)、天麻(Gastrodia elata)、杜仲(Eucommia ulmoides)、牛膝（Achyranthes bidentata）、地黄(Rehmannia glutinosa)、桑寄生(Taxillus chinensis)、羌活(Notopterygium incisum)、独活（Angelica pubescens）	27/15/42	强力天麻杜仲胶囊治疗脑梗死42例疗效观察_沈翔	2006	沈翔, 王国栋, 赵永波. 强力天麻杜仲胶囊治疗脑梗死42例疗效观察[J]. 中成药, 2006, 28(11):1602-1605.
	293	黄连(Coptis chinensis)、枳实(Citrus aurantium)、半夏(Pinellia ternata)、竹茹(Bamboo Shavings)、陈皮(Citrus reticulata)、茯苓(Poria cocos)、菖蒲（Acorus tatarinowii）、泽泻（Alisma orientalis）、地黄(Rehmannia glutinosa)、水牛角(Bubalus bubalis)	28/17/45	清热化痰法治疗急性期脑梗死45例_张文斌	2005	张文斌. 清热化痰法治疗急性期脑梗死45例[J]. 湖南中医杂志, 2005(1):26-26.
	294	黄连(Coptis chinensis)、半夏(Pinellia ternata)、陈皮(Citrus reticulata)、茯苓(Poria cocos)、枳实(Citrus aurantium)、竹茹(Bamboo Shavings)、全蝎(Buthus martensii)、大黄(Rheum officinale)、水蛭	43/23/66	清热化痰通络方治疗急性脑梗死66例_吕伟华	2008	吕伟华, 黄文, 黄淑敏,等. 清热化痰通络方治疗急性脑梗死66例[J]. 山东中医杂志, 2008, 27(5):299-300.
	295	水牛角(Bubalus bubalis)、丹参(Salvia miltiorrhiza)、赤芍(Paeoniae Rubra)、大黄(Rheum officinale)、地龙（Pheretima aspergillum）	20/15/35	清热化瘀颗粒治疗急性缺血性中风的临床研究_胡跃强	2004	胡跃强, 胡国恒, 吴云虎,等. 清热化瘀颗粒治疗急性缺血性中风的临床研究[J]. 山东中医药大学学报, 2004, 28(1):31-33.
	296	天竺黄(Polygonatum odoratum)、全栝楼(Trichosanthes kirilowii)、枳实(Citrus aurantium)、大黄(Rheum officinale)、葛根(Pueraria lobata)、川芎(Ligusticum chuanxiong)、水蛭、丹参(Salvia miltiorrhiza)	23/17/40	清瘀通塞汤结合电刺激小脑顶核治疗脑梗死急性期40例临床观察_钱荣江	2005	钱荣江, 黄松平, 丁自娟,等. 清瘀通塞汤结合电刺激小脑顶核治疗脑梗死急性期40例临床观察[J]. 中国中西医结合急救杂志, 2005, 12(5):297-299.
	297	陈皮(Citrus reticulata)、半夏(Pinellia ternata)、茯苓(Poria cocos)、枳实(Citrus aurantium)、竹沥、天南星(Arisaema consanguineum)、天麻(Gastrodia elata)、僵蚕(Bombyx mori)、全蝎(Buthus martensii)、地龙（Pheretima aspergillum）、鸡血藤(Spatholobus suberectus)、大黄(Rheum officinale)、甘草(Glycyrrhiza uralensis)、乌梢蛇	19/11/30	祛风化痰通络汤治疗脑梗死急性期临床研究_张尊环	2010	张尊环. 祛风化痰通络汤治疗脑梗死急性期临床研究[J]. 长春中医药大学学报, 2010, 26(4):497-498.
	298	天麻(Gastrodia elata)、钩藤(Uncaria rhynchophylla)、全蝎(Buthus martensii)、僵蚕(Bombyx mori)、穿山甲(Manis pentadactyla)、三七(Panax notoginseng)、红花(Carthamus tinctorius)、当归（Angelica sinensis）、赤芍(Paeoniae Rubra)、川芎(Ligusticum chuanxiong)、桃仁(Prunus persica)、透骨草(Speranskia tuberculata)、杜仲(Eucommia ulmoides)、甘草(Glycyrrhiza uralensis)	48/42/90	祛风活血汤治疗脑梗死90例_赵永顺	2008	赵永顺. 祛风活血汤治疗脑梗死90例[J]. 河南中医, 2008, 28(5):39-40.
	299	半夏(Pinellia ternata)、陈皮(Citrus reticulata)、白术(Atractylodes macrocephala)、泽泻（Alisma orientalis）、白芥子(Sinapis arvensis)、全蝎(Buthus martensii)、天麻(Gastrodia elata)、茯苓(Poria cocos)、当归（Angelica sinensis）、三七(Panax notoginseng)、川芎(Ligusticum chuanxiong)	32/26/58	祛痰化瘀通络方治疗风痰瘀阻型脑梗死58例_江君萍	2011	江君萍. 祛痰化瘀通络方治疗风痰瘀阻型脑梗死58例[J]. 山西中医, 2011, 27(1):19-19.
	300	丹参(Salvia miltiorrhiza)、川芎(Ligusticum chuanxiong)、天竺黄(Polygonatum odoratum)、菖蒲（Acorus tatarinowii）、僵蚕(Bombyx mori)、地龙（Pheretima aspergillum）	18/10/28	祛痰活血方治疗痰瘀内阻型脑梗死28例临床研究_陈世伟	2003	陈世伟, 贺运河, 文小敏. 祛痰活血方治疗痰瘀内阻型脑梗死28例临床研究[J]. 中西医结合心脑血管病杂志, 2003, 1(11):640-641.
	301	天南星(Arisaema consanguineum)、天竺黄(Polygonatum odoratum)、瓜蒌(Trichosanthes kirilowii)、远志(Polygala tenuifolia)、地龙（Pheretima aspergillum）、蜈蚣(Centipede)、全蝎(Buthus martensii)、白花蛇	40/23/63	祛痰通络法治疗急性脑梗死疗效观察_叶志中	2003	祛痰活血方治疗痰瘀内阻型脑梗死28例临床研究
	302	天南星(Arisaema consanguineum)、天竺黄(Polygonatum odoratum)、瓜蒌(Trichosanthes kirilowii)、远志(Polygala tenuifolia)、地龙（Pheretima aspergillum）、蜈蚣(Centipede)、全蝎(Buthus martensii)、白花蛇	40/23/63	祛痰通络方治疗急性脑梗死63例疗效观察_郑春良	2005	郑春良. 祛痰通络方治疗急性脑梗死63例疗效观察[J]. 新中医, 2005, 37(7):35-36.
	303	川芎(Ligusticum chuanxiong)、桃仁(Prunus persica)、红花(Carthamus tinctorius)、丹参(Salvia miltiorrhiza)、水蛭、地龙（Pheretima aspergillum）、大黄(Rheum officinale)、半夏(Pinellia ternata)、天南星(Arisaema consanguineum)、白术(Atractylodes macrocephala)、黄芪(Astragalus membranaceus)、天麻(Gastrodia elata)	29/26/55	祛瘀化痰通络法治疗55例血瘀痰阻型脑梗死疗效观察_谢显友	2010	谢显友. 祛瘀化痰通络法治疗55例血瘀痰阻型脑梗死疗效观察[J]. 中国医学创新, 2010, 07(13):57-58.
	304	黄芪(Astragalus membranaceus)、丹参(Salvia miltiorrhiza)、川芎(Ligusticum chuanxiong)、当归（Angelica sinensis）、三七(Panax notoginseng)、桃仁(Prunus persica)、红花(Carthamus tinctorius)、地龙（Pheretima aspergillum）、僵蚕(Bombyx mori)、蜈蚣(Centipede)、甘草(Glycyrrhiza uralensis)	20/14/34	祛瘀通络汤治疗脑梗死34例临床观察_杜文霞	2010	杜文霞, 陈占伟. 祛瘀通络汤治疗脑梗死34例临床观察[J]. 医药论坛杂志, 2012(6).
	305	水蛭、川芎(Ligusticum chuanxiong)、?虫、丹参(Salvia miltiorrhiza)、地龙（Pheretima aspergillum）、王不留行(Vaccaria segetalis)、黄芪(Astragalus membranaceus)、大黄(Rheum officinale)、女贞子(Ligustrum lucidum)	64	活血通络汤治疗脑梗塞64例疗效分析_陈云	2001	陈芸. 活血通络汤治疗脑梗塞64例疗效分析[J]. 陕西中医学院学报, 2001, 24(2):14-14.
	306	黄芪(Astragalus membranaceus)、益母草(Leonurus japonicus)、红花(Carthamus tinctorius)、川芎(Ligusticum chuanxiong)、地龙（Pheretima aspergillum）、菖蒲（Acorus tatarinowii）	40	通脉煎治疗缺血性脑血管病临床观察_姜水印	2001	姜水印, 陈汝兴. 通脉煎治疗缺血性脑血管病的临床观察[J]. 上海中医药杂志, 2001, 35(3):13-15.
	307	黄芪(Astragalus membranaceus)、当归（Angelica sinensis）、赤芍(Paeoniae Rubra)、川芎(Ligusticum chuanxiong)、桃仁(Prunus persica)、红花(Carthamus tinctorius)	35	补阳还五汤加味治疗脑梗塞35例临床观察_徐国琴	2001	徐国琴. 补阳还五汤加味治疗脑梗塞35例临床观察[J]. 实用临床医学, 2001(2):33-34.
	308	大黄(Rheum officinale)、茯苓(Poria cocos)、猪苓(Polyporus umbellatus)、泽泻（Alisma orientalis）、枳实(Citrus aurantium)、丹参(Salvia miltiorrhiza)、川芎(Ligusticum chuanxiong)、赤芍(Paeoniae Rubra)、桃仁(Prunus persica)、泽兰(Lycopus lucidus)、牛膝（Achyranthes bidentata）、水蛭	36	泻下逐瘀汤降低脑梗塞急性期脑水肿临床观察_张国亭	2001	张国亭, 赵青春. 泻下逐瘀汤降低脑梗塞急性期脑水肿临床观察[J]. 中国中医急症, 2001, 10(4):237-237.
	309	大黄(Rheum officinale)、瓜蒌(Trichosanthes kirilowii)、半夏(Pinellia ternata)、陈皮(Citrus reticulata)、僵蚕(Bombyx mori)、丹参(Salvia miltiorrhiza)、三七(Panax notoginseng)、牛膝（Achyranthes bidentata）、天麻(Gastrodia elata)、钩藤(Uncaria rhynchophylla)	50	活血通腑泄浊法治疗脑梗塞50例临床观察_赵高文	2002	赵高文. 活血通腑泄浊法治疗脑梗塞50例临床观察[J]. 中医药导报, 2002, 8(4):173-174.
	310	牛膝（Achyranthes bidentata）、大黄(Rheum officinale)、川芎(Ligusticum chuanxiong)、地龙（Pheretima aspergillum）、赤芍(Paeoniae Rubra)、菖蒲（Acorus tatarinowii）、郁金(Curcuma aromatica)、水蛭、降香(Dalbergia odorifera)	78	祛痰化瘀复遂汤治疗急性脑梗塞78例_潘浩源	2000	潘源浩, 郑天飞, 韦月梅. 祛痰化瘀复遂汤治疗急性脑梗塞78例[J]. 广西中医药大学学报, 2000, 17(4):26-27.
	311	桑枝(Morus alba)、半夏(Pinellia ternata)、茯苓(Poria cocos)、橘红(Citrus reticulate)、天南星(Arisaema consanguineum)、桃仁(Prunus persica)、黄芪(Astragalus membranaceus)、地龙（Pheretima aspergillum）、赤芍(Paeoniae Rubra)、白芍(Paeonia lactiflora)、钩藤(Uncaria rhynchophylla)、菖蒲（Acorus tatarinowii）、穿山甲(Manis pentadactyla)	24	通脉复遂汤治疗脑梗塞临床观察_陶庆文	2002	陶庆文, 阎小萍, 朱维平. 通脉复遂汤治疗脑梗塞的临床观察[J]. 北京中医药大学学报, 2002, 25(5):60-61.
	312	黄芪(Astragalus membranaceus)、桑寄生(Taxillus chinensis)、丹参(Salvia miltiorrhiza)、赤芍(Paeoniae Rubra)、玄参(Scrophularia ningpoensis)、牛膝（Achyranthes bidentata）、羌活(Notopterygium incisum)、郁金(Curcuma aromatica)、郁金(Curcuma aromatica)、乌梢蛇、甘草(Glycyrrhiza uralensis)	51	化瘀补肾法治疗急性脑梗塞51例_于杰	2001	于杰, 许东霞, 徐芳. 化瘀补肾法治疗急性脑梗塞51例[J]. 中医药学报, 2001, 29(3):3-3.
	313	何首乌(Polygonum multiflorum)、女贞子(Ligustrum lucidum)、枸杞(Lycium chinense)、墨旱莲(Eclipta prostrata)、丹参(Salvia miltiorrhiza)、淫羊藿(Epimedium Herb)、巴戟天(Morinda officinalis)、菖蒲（Acorus tatarinowii）、郁金(Curcuma aromatica)、天南星(Arisaema consanguineum)、白芥子(Sinapis arvensis)、水蛭、甘草(Glycyrrhiza uralensis)	112	论补肾活血化瘀是脑梗塞的基本治法_张树泉	1997	张树泉, 李世杰, 苗香圃. 论补肾活血化痰是脑梗塞的基本治法[J]. 山东中医杂志, 1997(12):534-535.
	314	半夏(Pinellia ternata)、陈皮(Citrus reticulata)、茯苓(Poria cocos)、竹茹(Bamboo Shavings)、菖蒲（Acorus tatarinowii）、枳实(Citrus aurantium)、天南星(Arisaema consanguineum)、远志(Polygala tenuifolia)、当归（Angelica sinensis）、赤芍(Paeoniae Rubra)、桃仁(Prunus persica)、川芎(Ligusticum chuanxiong)、丹参(Salvia miltiorrhiza)、地龙（Pheretima aspergillum）、僵蚕(Bombyx mori)、水蛭、牛膝（Achyranthes bidentata）	31	涤痰祛瘀通络开窍法治疗急性脑梗塞31例_陆美华	2000	陆美华. 涤痰祛瘀通络开窍法治疗急性脑梗塞31例[J]. 辽宁中医药大学学报, 2000(3).
	315	地龙（Pheretima aspergillum）、丹参(Salvia miltiorrhiza)、川芎(Ligusticum chuanxiong)	105/40/145	溶栓清治疗脑梗死145例_赵岳	2004	赵岳, 裴云富, 孙善军,等. 溶栓清治疗脑梗死145例[J]. 中华保健医学杂志, 2003, 5(3):177-177.
	316	水蛭、土元、桃仁(Prunus persica)、红花(Carthamus tinctorius)、丹参(Salvia miltiorrhiza)、川芎(Ligusticum chuanxiong)、鸡血藤(Spatholobus suberectus)、地龙（Pheretima aspergillum）、大黄(Rheum officinale)、黄芪(Astragalus membranaceus)、党参(Codonopsis pilosula)	46/30/76	溶栓通腑饮治疗脑梗死76例_臧修明	2009	臧修明. 溶栓通腑饮治疗脑梗死76例[J]. 湖南中医杂志, 2009, 25(5):55-55.
	317	郁金(Curcuma aromatica)、天南星(Arisaema consanguineum)、水蛭、土元、菖蒲（Acorus tatarinowii）、天竺黄(Polygonatum odoratum)、海藻(Sargassum micracanthum)、鳖甲、黄连(Coptis chinensis)、白芍(Paeonia lactiflora)、何首乌(Polygonum multiflorum)、乳香(Boswellia carterii)、珍珠(Cristaria plicata)、龙脑香(DryobAlanops aromatica)	27/19/46	软脉胶囊治疗风痰瘀阻型脑梗死46例临床观察_刘红权	2008	刘红权, 杨德功, 王玉,等. 软脉胶囊治疗风痰瘀阻型脑梗死46例临床观察[J]. 河北中医, 2008, 30(7):698-699.
	318	三七(Panax notoginseng)、银杏叶(Ginkgo Biloba)、当归（Angelica sinensis）、红花(Carthamus tinctorius)、丹参(Salvia miltiorrhiza)、山楂(Crataegus pinnatifida)、鸡血藤(Spatholobus suberectus)、人参(Panax ginseng)、石决明(Cristaria plicata)、何首乌(Polygonum multiflorum)、菖蒲（Acorus tatarinowii）、葛根(Pueraria lobata)	26/24/50	三金脑脉泰胶囊治疗脑梗死疗效研究_孙兴元	2008	孙兴元. 三金脑脉泰胶囊治疗脑梗死疗效研究[J]. 实用心脑肺血管病杂志, 2008, 16(7):30-31.
	319	黄芪(Astragalus membranaceus)、三七(Panax notoginseng)、当归（Angelica sinensis）、天麻(Gastrodia elata)、地龙（Pheretima aspergillum）	34/32/66	三芪汤治疗脑梗死急性期_气虚血瘀型_66例临床观察_温淑端	2014	温淑端, 石丽飞. 三芪汤治疗脑梗死急性期(气虚血瘀型)66例临床观察[J]. 湖南中医杂志, 2014, 30(6):7-8.
	320	穿山甲(Manis pentadactyla)、半夏(Pinellia ternata)、茯苓(Poria cocos)、枳实(Citrus aurantium)、竹茹(Bamboo Shavings)、陈皮(Citrus reticulata)、川芎(Ligusticum chuanxiong)、天麻(Gastrodia elata)	37/23/60	山甲温胆汤治疗脑梗死60例_张丽	2008	张丽, 王新环. 山甲温胆汤治疗脑梗死60例[J]. 中国中医药现代远程教育, 2008, 6(6):620-620.
	321	茵陈(Artemisia capillaries) 、山楂(Crataegus pinnatifida)、菊花(Chrysanthemum morifolium)、茯苓(Poria cocos)、泽泻（Alisma orientalis）、决明子(Cassia tora)、丹参(Salvia miltiorrhiza)、当归（Angelica sinensis）、川芎(Ligusticum chuanxiong)、枸杞(Lycium chinense)、大黄(Rheum officinale)、何首乌(Polygonum multiflorum)	20/15/35	山楂降脂丸辅助治疗脑梗死合并糖尿病临床观察_王继华	2014	王继华, 王素丽, 孟雪莲,等. 山楂降脂丸辅助治疗脑梗死合并糖尿病临床观察[J]. 河北中医, 2014(8):1161-1162.
	322	龙骨、牡蛎(Ostrea gigas)、防己(Stephania tetrandra)、地黄(Rehmannia glutinosa)、桂枝(Cinnamomum cassia)、防风(Saposhnikovia divaricate)、甘草(Glycyrrhiza uralensis)、石膏	37/23/60	双防引力汤改善脑梗死恢复期患者肢体功能障碍临床观察_刘燕婉	2015	刘燕婉, 颜志刚, 何莉娜. 双防引力汤改善脑梗死恢复期患者肢体功能障碍临床观察[J]. 中国中医急症, 2015, 24(1):179-180.
	323	水蛭、 黄芪(Astragalus membranaceus)、当归（Angelica sinensis）、桃仁(Prunus persica)、赤芍(Paeoniae Rubra)、红花(Carthamus tinctorius)、土元、玄参(Scrophularia ningpoensis)、丹参(Salvia miltiorrhiza)、鸡血藤(Spatholobus suberectus)、川芎(Ligusticum chuanxiong)、甘草(Glycyrrhiza uralensis)	29/21/50	水蛭丸治疗进展性脑梗死50例临床观察_王凤仙	2009	王凤仙. 水蛭丸治疗进展性脑梗死50例临床观察[J]. 中西医结合心脑血管病杂志, 2009, 7(7):870-871.
	324	黄芪(Astragalus membranaceus)、当归（Angelica sinensis）、川芎(Ligusticum chuanxiong)、地龙（Pheretima aspergillum）、水蛭、半夏(Pinellia ternata)、天南星(Arisaema consanguineum)、菖蒲（Acorus tatarinowii）、赤芍(Paeoniae Rubra)、白术(Atractylodes macrocephala)、郁金(Curcuma aromatica)、天麻(Gastrodia elata)、陈皮(Citrus reticulata)、茯苓(Poria cocos)	22/16/38	顺咽方治疗脑梗死后假性球麻痹38例临床观察_刘健红	2009	刘健红, 黄德弘, 黄坚红. 顺咽方治疗脑梗死后假性球麻痹38例临床观察[J]. 新中医, 2009(12):38-39.
	325	黄芪(Astragalus membranaceus)、赤芍(Paeoniae Rubra)、川芎(Ligusticum chuanxiong)、当归（Angelica sinensis）、地龙（Pheretima aspergillum）、桃仁(Prunus persica)、红花(Carthamus tinctorius)、全蝎(Buthus martensii)、蜈蚣(Centipede)、白花蛇、水蛭、天麻(Gastrodia elata)、陈皮(Citrus reticulata)、白术(Atractylodes macrocephala)、半夏(Pinellia ternata)、丹参(Salvia miltiorrhiza)	120	瘫复康胶囊治疗脑梗死120例临床观察_王延欣	2000	王延欣, 郭蕾, 张学安. 瘫复康胶囊治疗脑梗死120例临床观察[J]. 中医药临床杂志, 2000(4):266-267.
	326	当归（Angelica sinensis）、水蛭、川芎(Ligusticum chuanxiong)、丹参(Salvia miltiorrhiza)、菖蒲（Acorus tatarinowii）、远志(Polygala tenuifolia)、茯苓(Poria cocos)	25/20/45	痰瘀同治法治疗缺血性中风失语45例临床观察_李洪渊	2005	李洪渊. 痰瘀同治法治疗缺血性中风失语45例临床观察[J]. 河北中医, 2005, 27(5):348-348.
	327	当归（Angelica sinensis）、川芎(Ligusticum chuanxiong)、天南星(Arisaema consanguineum)、地龙（Pheretima aspergillum）、赤芍(Paeoniae Rubra)、牛膝（Achyranthes bidentata）、菖蒲（Acorus tatarinowii）、血竭(Daemonorops draco)、没药(Commiphora myrrha)	49/25/74	痰瘀同治急性脑梗死的临床研究_刘庆宪	2001	刘庆宪. 痰瘀同治急性脑梗死的临床研究[C]// 第四次全国中西医结合神经系统疾病学术研讨会论文集. 2002:165-167.
	328	天麻(Gastrodia elata)、钩藤(Uncaria rhynchophylla)、石斛(Dendrobium nobile)、川芎(Ligusticum chuanxiong)、赤芍(Paeoniae Rubra)、天南星(Arisaema consanguineum)、天竺黄(Polygonatum odoratum)、僵蚕(Bombyx mori)、地龙（Pheretima aspergillum）、水蛭	15/15/30	痰瘀阻络方治疗急性脑梗死的疗效观察_董启武	2013	董启武, 吴明华. 痰瘀阻络方治疗急性脑梗死的疗效观察[J]. 江苏医药, 2013, 39(24):3043-3044.
	329	黄芪(Astragalus membranaceus)、川芎(Ligusticum chuanxiong)、桃仁(Prunus persica)、当归（Angelica sinensis）、丹参(Salvia miltiorrhiza)、地龙（Pheretima aspergillum）、元胡(Corydalis yanhusuo)、桂枝(Cinnamomum cassia)、红花(Carthamus tinctorius)、桑枝(Morus alba)、鸡血藤(Spatholobus suberectus)、葛根(Pueraria lobata)	28/22/50	探析补阳还五汤治疗脑梗死的有效性观察_孙艳敏	2014	孙艳敏, 赵宏祥. 探析补阳还五汤治疗脑梗死的有效性观察[J]. 中国医学装备, 2014(s2):275-276.
	330	地黄(Rehmannia glutinosa)、当归（Angelica sinensis）、白芍(Paeonia lactiflora)、川芎(Ligusticum chuanxiong)、桃仁(Prunus persica)、红花(Carthamus tinctorius)	29/23/52	桃红四物汤在降低脑梗死患者再梗中的效果观察_张凤翔	2013	张凤翔. 桃红四物汤在降低脑梗死患者再梗中的效果观察[J]. 中国医药指南, 2013(24):292-293.
	331	川芎(Ligusticum chuanxiong)、豨签草(Siegesbeckia orientalis)、丹参(Salvia miltiorrhiza)、水蛭、天麻(Gastrodia elata)、槐花(Sophora japonica)、菖蒲（Acorus tatarinowii）、牛黄(Calculus bovis)、黄芪(Astragalus membranaceus)、牛膝（Achyranthes bidentata）	21/19/40	天丹通络胶囊治疗脑梗死_恢复期_的临床研究_吴友贵	2012	吴友贵. 天丹通络胶囊治疗脑梗死(恢复期)的临床研究[J]. 中医临床研究, 2012, 04(8):15-16.
	332	川芎(Ligusticum chuanxiong)、豨签草(Siegesbeckia orientalis)、丹参(Salvia miltiorrhiza)、水蛭、天麻(Gastrodia elata)、槐花(Sophora japonica)、菖蒲（Acorus tatarinowii）、牛黄(Calculus bovis)、黄芪(Astragalus membranaceus)、牛膝（Achyranthes bidentata）	27/21/48	天丹通络胶囊治疗脑梗死患者颈动脉斑块48例_李成栋	2013	李成栋; 陈治林; 谭荣平; 沈建锋; 周慎;. 天丹通络胶囊治疗脑梗死患者颈动脉斑块48例, 中医研究[J], 2013,(1):17-18.
	333	天麻(Gastrodia elata)、地龙（Pheretima aspergillum）、水蛭、当归（Angelica sinensis）、玄参(Scrophularia ningpoensis)、海风藤(Piper kadsura)、鸡血藤(Spatholobus suberectus)	57/37/94	天地水煎剂在脑梗死中的应用_秦丙义	2009	秦丙义, 欧阳修河. 天地水煎剂在脑梗死中的应用[J]. 中国社区医师:医学专业半月刊, 2009, 11(11):99-100.
	334	天麻(Gastrodia elata)、钩藤(Uncaria rhynchophylla)、石决明(Cristaria plicata)、牛膝（Achyranthes bidentata）、三七(Panax notoginseng)、夏枯草(Prunella vulgaris)、白芍(Paeonia lactiflora)、桃仁(Prunus persica)、红花(Carthamus tinctorius)、地龙（Pheretima aspergillum）	20	天麻钩藤饮治疗脑梗死20例_庞建国	2013	庞建国. 天麻钩藤饮治疗脑梗死20例[J]. 中国中医药现代远程教育, 2013, 11(4):49-50.
	335	天麻(Gastrodia elata)、夏枯草(Prunella vulgaris)、白术(Atractylodes macrocephala)、泽泻（Alisma orientalis）、川芎(Ligusticum chuanxiong)、赤芍(Paeoniae Rubra)、葛根(Pueraria lobata)、桑寄生(Taxillus chinensis)、杜仲(Eucommia ulmoides)、桑叶(Morus alba)、黄精(Polygonatum sibiricum)	29/23/52	天麻加味饮治疗老年糖尿病合并脑梗死52例疗效观察_肖燕倩	2010	肖燕倩, 郭美珠, 杨志新. 天麻加味饮治疗老年糖尿病合并脑梗死52例疗效观察[J]. 山东中医杂志, 2010(2):92-94.
	336	天南星(Arisaema consanguineum)、天竺黄(Polygonatum odoratum)、石斛(Dendrobium nobile)、川芎(Ligusticum chuanxiong)、赤芍(Paeoniae Rubra)、天麻(Gastrodia elata)、钩藤(Uncaria rhynchophylla)、僵蚕(Bombyx mori)、地龙（Pheretima aspergillum）、水蛭	37/32/69	天麻通脑饮治疗急性脑梗死痰瘀阻络证的临床疗效观察_江淑婷	2011	江淑婷, 吴明华. 天麻通脑饮治疗急性脑梗死痰瘀阻络证的临床疗效观察[J]. 疑难病杂志, 2011, 10(5):328-330.
	337	天麻(Gastrodia elata)、钩藤(Uncaria rhynchophylla)、菊花(Chrysanthemum morifolium)、黄岑(Scutellaria baicalensis)、天南星(Arisaema consanguineum)、菖蒲（Acorus tatarinowii）、郁金(Curcuma aromatica)、全蝎(Buthus martensii)、益母草(Leonurus japonicus)、鸡血藤(Spatholobus suberectus)、水蛭、桑寄生(Taxillus chinensis)、牛膝（Achyranthes bidentata）、地龙（Pheretima aspergillum）、茯苓(Poria cocos)、大黄(Rheum officinale)、远志(Polygala tenuifolia)	56/35/91	天麻熄风口服液治疗急性期脑梗死疗效观察及对血脂和血压的影响_王继华	2012	王继华, 侯学寨, 李建中,等. 天麻熄风口服液治疗急性期脑梗死疗效观察及对血脂和血压的影响[J]. 河北中医, 2012, 34(7):656-657.
	338	天麻(Gastrodia elata)、钩藤(Uncaria rhynchophylla)、菊花(Chrysanthemum morifolium)、黄岑(Scutellaria baicalensis)、天南星(Arisaema consanguineum)、菖蒲（Acorus tatarinowii）、郁金(Curcuma aromatica)、全蝎(Buthus martensii)、益母草(Leonurus japonicus)、鸡血藤(Spatholobus suberectus)、水蛭、桑寄生(Taxillus chinensis)、牛膝（Achyranthes bidentata）、地龙（Pheretima aspergillum）、茯苓(Poria cocos)、大黄(Rheum officinale)、远志(Polygala tenuifolia)	26/17/43	天麻熄风口服液治疗脑梗死43例疗效分析_田爱钊	2012	田爱钊, 宋志勇, 郝立娟. 天麻熄风口服液治疗脑梗死43例疗效分析[J]. 河北中医药学报, 2012, 27(3):28-29.
	339	黄芪(Astragalus membranaceus)、地黄(Rehmannia glutinosa)、山药(Dioscorea opposita)、山茱萸(Cornus officinalis)、何首乌(Polygonum multiflorum)、枸杞(Lycium chinense)、赤芍(Paeoniae Rubra)、川芎(Ligusticum chuanxiong)、地龙（Pheretima aspergillum）、桃仁(Prunus persica)、丹参(Salvia miltiorrhiza)、当归（Angelica sinensis）、红花(Carthamus tinctorius)、水蛭、蜈蚣(Centipede)、全蝎(Buthus martensii)	18/14/32	填髓通络汤治疗脑梗死32例_孙春喜	2007	孙春喜, 赵天成. 填髓通络汤治疗脑梗死32例[J]. 河南中医, 2007, 27(4):38-39.
	340	黄芪(Astragalus membranaceus)、当归（Angelica sinensis）、川芎(Ligusticum chuanxiong)、地龙（Pheretima aspergillum）、茯苓(Poria cocos)、白术(Atractylodes macrocephala)、桂枝(Cinnamomum cassia)、人参(Panax ginseng)、郁金(Curcuma aromatica)、半夏(Pinellia ternata)、天南星(Arisaema consanguineum)、菖蒲（Acorus tatarinowii）、柴胡(Bupleurum scorzonerifolium)、黄岑(Scutellaria baicalensis)、陈皮(Citrus reticulata)、甘草(Glycyrrhiza uralensis)	22/8/30	调气活血溶栓法治疗急性脑梗死的临床研究_冯骏	2011	冯骏. 调气活血溶栓法治疗急性脑梗死的临床研究[C]// 首届江西省科协学术年会江西省中医药学术发展论坛论文集. 2010:3-4.
	341	地黄(Rehmannia glutinosa)、山茱萸(Cornus officinalis)、当归（Angelica sinensis）、石决明(Cristaria plicata)、麦冬(Ophiopogon japonicus)、白芍(Paeonia lactiflora)、牡丹皮(Paeonia moutan)、菊花(Chrysanthemum morifolium)、龙骨、牡蛎(Ostrea gigas)、黑芝麻(Sesamum indicum)、枸杞(Lycium chinense)、蒺藜(Tribulus terrestris)、甘草(Glycyrrhiza uralensis)	33	停颤颗粒治疗脑梗死后帕金森综合征临床研究_牟方波	2008	牟方波, 李桂芳, 卢正海,等. 停颤颗粒治疗脑梗死后帕金森综合征临床研究[J]. 中国中医急症, 2008, 17(7):898-898.
	342	柴胡(Bupleurum scorzonerifolium)、郁金(Curcuma aromatica)、川楝子(Melia toosendan)、当归（Angelica sinensis）、川芎(Ligusticum chuanxiong)、陈皮(Citrus reticulata)、木香(Aucklandia lappa)、厚朴(Magnolia officinalis)、山楂(Crataegus pinnatifida)、薄荷	14/20/34	通达解郁汤治疗脑梗死后抑郁症34例_杨珂	2008	杨珂. 通达解郁汤治疗脑梗死后抑郁症34例[J]. 河南中医, 2008, 28(5):34-34.
	343	大黄(Rheum officinale)、厚朴(Magnolia officinalis)、枳实(Citrus aurantium)、瓜蒌(Trichosanthes kirilowii)、丹参(Salvia miltiorrhiza)、三七(Panax notoginseng)	20/10/30	通腑泻浊法治疗急性期脑梗死临床疗效观察及护理体会_林巧梅	2008	林巧梅, 李向荣. 通腑泻浊法治疗急性期脑梗死临床疗效观察及护理体会[J]. 中国社区医师:医学专业半月刊, 2008(23):193-194.
	344	石决明(Cristaria plicata)、牡蛎(Ostrea gigas)、钩藤(Uncaria rhynchophylla)、半夏(Pinellia ternata)、全蝎(Buthus martensii)、牛膝（Achyranthes bidentata）、赤芍(Paeoniae Rubra)、郁金(Curcuma aromatica)、陈皮(Citrus reticulata)、茯苓(Poria cocos)、桃仁(Prunus persica)、红花(Carthamus tinctorius)、川芎(Ligusticum chuanxiong)、丹参(Salvia miltiorrhiza)、大黄(Rheum officinale)、天麻(Gastrodia elata)、黄芪(Astragalus membranaceus)	15/16/31	通经活络法治疗脑梗死恢复期的临床观察_郭继承	2007	郭继承, 王先滨. 通经活络法治疗脑梗死恢复期的临床观察[J]. 中医药学报, 2007, 35(3):59-60.
	345	丹参(Salvia miltiorrhiza)、菖蒲（Acorus tatarinowii）、郁金(Curcuma aromatica)、地龙（Pheretima aspergillum）、木蝴蝶(Oroxylum indicum)、山楂(Crataegus pinnatifida)、丝瓜(Luffa cylindrica)	20/16/36	通络方对急性脑梗死患者神经功能及生活能力的影响_王涛	2013	王涛. 通络方对急性脑梗死患者神经功能及生活能力的影响[J]. 河北中医, 2013, 35(3):335-337.
	346	黄芪(Astragalus membranaceus)、地龙（Pheretima aspergillum）、牛膝（Achyranthes bidentata）、桃仁(Prunus persica)、三七(Panax notoginseng)、川贝(Fritillaria cirrhosa)母、白附子(Typhonium giganteum)、红花(Carthamus tinctorius)、天南星(Arisaema consanguineum)、大黄(Rheum officinale)	25/13/38	通络方治疗急性脑梗死38例疗效观察_李家龙	2007	李家龙. 通络方治疗急性脑梗死38例疗效观察[J]. 四川中医, 2007, 25(1):66-67.
	347	熊胆(Selenarctos thibetanus)粉、天麻(Gastrodia elata)、三七(Panax notoginseng)、丹参(Salvia miltiorrhiza)、天竺黄(Polygonatum odoratum)、大黄(Rheum officinale)	191/167/353	通络化痰胶囊治疗脑梗死恢复期痰瘀阻络证353例临床研究_马大勇	2012	马大勇, 韩振蕴, 周杰,等. 通络化痰胶囊治疗脑梗死恢复期痰瘀阻络证353例临床研究[J]. 中医杂志, 2012, 53(7):563-567.
	348	丹参(Salvia miltiorrhiza)、当归（Angelica sinensis）、赤芍(Paeoniae Rubra)、川芎(Ligusticum chuanxiong)、桃仁(Prunus persica)、红花(Carthamus tinctorius)、郁金(Curcuma aromatica)、枳实(Citrus aurantium)、陈皮(Citrus reticulata)、天南星(Arisaema consanguineum)、菖蒲（Acorus tatarinowii）、天竺黄(Polygonatum odoratum)	73/65/138	通络化痰饮治疗脑梗死的疗效观察_王少阳	2014	王少阳, 刘杰, 姚丽丽. 通络化痰饮治疗脑梗死的疗效观察[J]. 中医临床研究, 2014(21):14-15.
	349	黄芪(Astragalus membranaceus)、桃仁(Prunus persica)、川芎(Ligusticum chuanxiong)、牛膝（Achyranthes bidentata）、苍术(Atractylodes lancea)、大黄(Rheum officinale)、赤芍(Paeoniae Rubra)、红花(Carthamus tinctorius)、三棱(Sparganium stoloniferum)、莪木(Curcuma longa)、当归（Angelica sinensis）、地龙（Pheretima aspergillum）、黄柏(Phellodendron amurense)、薏苡仁(Coix lachryma-jobi)、桂枝(Cinnamomum cassia)、大黄(Rheum officinale)	14/16/30	通络活血汤治疗脑梗死后下肢深静脉血栓30例_鲍哲	2011	鲍哲. 通络活血汤治疗脑梗死后下肢深静脉血栓30例[J]. 浙江中医杂志, 2011, 46(7):500-500.
	350	钩藤(Uncaria rhynchophylla)、冬藤、络石藤(Trachelospermum jasminoides)、鸡血藤(Spatholobus suberectus)、水蛭、地龙（Pheretima aspergillum）、茯苓(Poria cocos)、当归（Angelica sinensis）	20/15/35	通络生络方治疗急性脑梗死的临床研究_周庆博	2006	周庆博, 毕建忠, 王蘋,等. 通络生络方治疗急性脑梗死的临床研究[J]. 南京中医药大学学报, 2006, 22(3):150-152.
	351	黄芪(Astragalus membranaceus)、杜仲(Eucommia ulmoides)、桑寄生(Taxillus chinensis)、续断(Dipsacus asperoides)、天麻(Gastrodia elata)、钩藤(Uncaria rhynchophylla)、川芎(Ligusticum chuanxiong)、赤芍(Paeoniae Rubra)、当归（Angelica sinensis）、桃仁(Prunus persica)、红花(Carthamus tinctorius)、地龙（Pheretima aspergillum）、丹参(Salvia miltiorrhiza)、远志(Polygala tenuifolia)、菖蒲（Acorus tatarinowii）、桑枝(Morus alba)	37/19/56	通络汤治疗脑梗死56例临床观察_黄宏烨	2012	黄宏烨. 通络汤治疗脑梗死56例临床观察[J]. 中国中医急症, 2012, 21(2):295-296.
	352	土元、地龙（Pheretima aspergillum）、僵蚕(Bombyx mori)、全蝎(Buthus martensii)、天南星(Arisaema consanguineum)、半夏(Pinellia ternata)、川芎(Ligusticum chuanxiong)、牛膝（Achyranthes bidentata）、黄岑(Scutellaria baicalensis)	28/20/48	通络消栓汤治疗急性脑梗死96例_杨东霖	2005	杨东霖, 王小芹. 通络消栓汤治疗急性脑梗死96例[J]. 吉林中医药, 2005, 25(5):20-20.
	353	红花(Carthamus tinctorius)、川芎(Ligusticum chuanxiong)、桃仁(Prunus persica)、桑枝(Morus alba)、黄芪(Astragalus membranaceus)、茯苓(Poria cocos)、何首乌(Polygonum multiflorum)、远志(Polygala tenuifolia)、肉苁蓉(Desertliving Cistanche)、菖蒲（Acorus tatarinowii）、甘草(Glycyrrhiza uralensis)	36/24/60	通络益脑丸防治脑梗死后血管性痴呆60例疗效观察_孟凡莲	2013	孟凡莲, 马忠金, 尹广利,等. 通络益脑丸防治脑梗死后血管性痴呆60例疗效观察[J]. 河北中医, 2013(12):1794-1795.
	354	丹参(Salvia miltiorrhiza)、菖蒲（Acorus tatarinowii）、郁金(Curcuma aromatica)、地龙（Pheretima aspergillum）、木蝴蝶(Oroxylum indicum)、水蛭、丝瓜(Luffa cylindrica)	40	通络饮治疗脑梗死吞咽障碍的临床观察_王涛	2012	王涛, 高月平, 张占英,等. 通络饮治疗脑梗死吞咽障碍的临床观察[J]. 中华中医药杂志, 2012(1):31-33.
	355	仙茅(Curculigo orchioides)、肉苁蓉(Desertliving Cistanche)、覆盆子(Rubus chingii)、菟丝子(Cuscuta chinensis)、茯苓(Poria cocos)、骨碎补(Drynaria fortunei)、白术(Atractylodes macrocephala)、牛膝（Achyranthes bidentata）、杜仲(Eucommia ulmoides)、何首乌(Polygonum multiflorum)、仙灵脾(Epimedium Herb)、地龙（Pheretima aspergillum）	24/20/44	通脉地仙丸辅助治疗急性脑梗死疗效观察_张大创	2009	张大创, 罗陆一, 殷建明,等. 通脉地仙丸辅助治疗急性脑梗死疗效观察[J]. 中国现代医生, 2009, 47(5):69-69.
	356	黄芪(Astragalus membranaceus)、桃仁(Prunus persica)、红花(Carthamus tinctorius)、当归（Angelica sinensis）、川芎(Ligusticum chuanxiong)、地龙（Pheretima aspergillum）、僵蚕(Bombyx mori)、菖蒲（Acorus tatarinowii）、半夏(Pinellia ternata)、赤芍(Paeoniae Rubra)、瓜蒌(Trichosanthes kirilowii)、豨签草(Siegesbeckia orientalis)	29/19/48	通脉化痰汤治疗脑梗死48例临床研究_汤海兵	2001	汤海兵. 通脉化痰汤治疗脑梗死48例临床研究[J]. 湖北中医杂志, 2001, 23(5):11-12.
	357	黄芪(Astragalus membranaceus)、当归（Angelica sinensis）、地黄(Rehmannia glutinosa)、何首乌(Polygonum multiflorum)、肉苁蓉(Desertliving Cistanche)、桂枝(Cinnamomum cassia)、桃仁(Prunus persica)、地龙（Pheretima aspergillum）、山楂(Crataegus pinnatifida)、红花(Carthamus tinctorius)、牛膝（Achyranthes bidentata）、丹参(Salvia miltiorrhiza)、川芎(Ligusticum chuanxiong)、天南星(Arisaema consanguineum)、菖蒲（Acorus tatarinowii）、远志(Polygala tenuifolia)、茯…	82/56/138	通脉活络1号方治疗脑梗死恢复期138例总结_谷井文	2011	谷井文, 谭咸友, 李建福,等. 通脉活络1号方治疗脑梗死恢复期138例总结[J]. 湖南中医杂志, 2011, 27(6):15-16.
	358	丹参(Salvia miltiorrhiza)、川芎(Ligusticum chuanxiong)、菖蒲（Acorus tatarinowii）、沉香(Aquilaria agallocha)、赤芍(Paeoniae Rubra)、桂枝(Cinnamomum cassia)、地黄(Rehmannia glutinosa)、羚羊角、红花(Carthamus tinctorius)、麦冬(Ophiopogon japonicus)、西洋参(Panax quinquefolium)	62/40/102	通脉宁治疗脑梗死的实验及临床研究_苏存胜	2010	苏存胜. 通脉宁治疗脑梗死的实验及临床研究[J]. 中国医药导报, 2005, 24(23):85-87.
	359	黄芪(Astragalus membranaceus)、地龙（Pheretima aspergillum）、当归（Angelica sinensis）、茯苓(Poria cocos)、赤芍(Paeoniae Rubra)、桃仁(Prunus persica)、红花(Carthamus tinctorius)、牛膝（Achyranthes bidentata）、全蝎(Buthus martensii)、丹参(Salvia miltiorrhiza)、栀子(Gardenia jasminoides)、陈皮(Citrus reticulata)、半夏(Pinellia ternata)、甘草(Glycyrrhiza uralensis)	60	通脉清络汤对脑梗死的疗效与观察_吴春芳	2010	吴春芳. 通脉清络汤对脑梗死的疗效与观察[J]. 中国卫生产业, 2012(24):176-176.
	360	黄芪(Astragalus membranaceus)、地龙（Pheretima aspergillum）、当归（Angelica sinensis）、茯苓(Poria cocos)、赤芍(Paeoniae Rubra)、桃仁(Prunus persica)、红花(Carthamus tinctorius)、牛膝（Achyranthes bidentata）、全蝎(Buthus martensii)、丹参(Salvia miltiorrhiza)、栀子(Gardenia jasminoides)、陈皮(Citrus reticulata)、半夏(Pinellia ternata)、甘草(Glycyrrhiza uralensis)	25/15/40	通脉清络汤治疗脑梗死的临床疗效及其机制_陈益伟	2008	陈益伟, 宋治, 吴岳. 通脉清络汤治疗脑梗死的临床疗效及其机制[J]. 中国动脉硬化杂志, 2008, 16(12):993-994.
	361	黄芪(Astragalus membranaceus)、当归（Angelica sinensis）、川芎(Ligusticum chuanxiong)、丹参(Salvia miltiorrhiza)、赤芍(Paeoniae Rubra)、红花(Carthamus tinctorius)、水蛭、郁金(Curcuma aromatica)	34/30/64	通脉舒络胶囊联合针刺治疗气虚血瘀型脑梗死64例_马云枝	2014	马云枝, 刘政伟, 沈晓明. 通脉舒络胶囊联合针刺治疗气虚血瘀型脑梗死64例[J]. 中医研究, 2014, 27(4):14-16.
	362	黄芪(Astragalus membranaceus)、川芎(Ligusticum chuanxiong)、赤芍(Paeoniae Rubra)、红花(Carthamus tinctorius)、王不留行(Vaccaria segetalis)、当归（Angelica sinensis）、三棱(Sparganium stoloniferum)、莪木(Curcuma longa)、水蛭、仙灵脾(Epimedium Herb)、甘草(Glycyrrhiza uralensis)	72/38/110	通脉汤治疗脑梗死110例_孔秀英	2009	孔秀英. 通脉汤治疗脑梗死110例[J]. 现代中西医结合杂志, 2009, 18(34):4299-4299.
	363	赤芍(Paeoniae Rubra)、川芎(Ligusticum chuanxiong)、桃仁(Prunus persica)、红花(Carthamus tinctorius)、生姜(Zingiber officinale)、葱（Allium fistulosum）根、大枣(Ziziphus jujuba)、菖蒲（Acorus tatarinowii）	14/9/23	通窍活血汤治疗脑梗死后失眠23例_罗试计	2006	罗试计. 通窍活血汤治疗脑梗死后失眠23例[J]. 广西中医药, 2006, 29(5):35-35.
	364	黄芪(Astragalus membranaceus)、水蛭、麝香(Moschus moschiferus)、桃仁(Prunus persica)、红花(Carthamus tinctorius)、赤芍(Paeoniae Rubra)、当归（Angelica sinensis）、地龙（Pheretima aspergillum）、川芎(Ligusticum chuanxiong)、葛根(Pueraria lobata)、牛膝（Achyranthes bidentata）	18/12/30	通窍活血醒神汤治疗急性脑梗死30例疗效观察_万迎来	2006	万迎来, 姚东坡. 通窍活血醒神汤治疗急性脑梗死30例疗效观察[J]. 实用中医内科杂志, 2006, 20(6):644-645.
	365	僵蚕(Bombyx mori)、全蝎(Buthus martensii)、白附子(Typhonium giganteum)、菖蒲（Acorus tatarinowii）、郁金(Curcuma aromatica)、蝉蜕、天南星(Arisaema consanguineum)、桔梗(Platycodon grandiflorum)、川芎(Ligusticum chuanxiong)	98	通窍汤合醒脑开窍针法治疗脑梗死并假性球麻痹_唐学敏	2012	唐学敏, 石景洋, 魏小萌,等. 通窍汤合醒脑开窍针法治疗脑梗死并假性球麻痹[J]. 中国实验方剂学杂志, 2012, 18(9):282-283.
	366	川芎(Ligusticum chuanxiong)、赤芍(Paeoniae Rubra)、天麻(Gastrodia elata)、羌活(Notopterygium incisum)、白芷（Angelica dahurica）、细辛(Asarum sieboldii)、菊花(Chrysanthemum morifolium)、薄荷、桃仁(Prunus persica)、红花(Carthamus tinctorius)、菖蒲（Acorus tatarinowii）、远志(Polygala tenuifolia)、防风(Saposhnikovia divaricate)、甘草(Glycyrrhiza uralensis)	24/25/49	通窍止痛方治疗单纯型偏头痛性脑梗死临床观察_吕建波	2014	吕建波, 王涛, 吕璐. 通窍止痛方治疗单纯型偏头痛性脑梗死临床观察[J]. 河北中医, 2014(10):1458-1460.
	367	党参(Codonopsis pilosula)、黄芪(Astragalus membranaceus)、当归（Angelica sinensis）、玄参(Scrophularia ningpoensis)、石斛(Dendrobium nobile)、牛膝（Achyranthes bidentata）、金银花(Lonicera confuse)、甘草(Glycyrrhiza uralensis)	50	通塞脉片对50例老年脑梗死患者早期康复的观察_邓建华	2014	邓建华, 熊瑛迦. 通塞脉片对50例老年脑梗死患者早期康复的观察[J]. 中国中医药现代远程教育, 2014(12):35-36.
	368	党参(Codonopsis pilosula)、黄芪(Astragalus membranaceus)、当归（Angelica sinensis）、玄参(Scrophularia ningpoensis)、石斛(Dendrobium nobile)、牛膝（Achyranthes bidentata）、金银花(Lonicera confuse)、甘草(Glycyrrhiza uralensis)	48/32/80	通塞脉片治疗急性脑梗死气虚血瘀证80例_曹树平	2004	曹树平, 陈荣明. 通塞脉片治疗急性脑梗死气虚血瘀证80例[J]. 南京中医药大学学报, 2004, 20(2):116-117.
	369	党参(Codonopsis pilosula)、黄芪(Astragalus membranaceus)、当归（Angelica sinensis）、玄参(Scrophularia ningpoensis)、石斛(Dendrobium nobile)、牛膝（Achyranthes bidentata）、金银花(Lonicera confuse)、甘草(Glycyrrhiza uralensis)	19/16/35	通塞脉片治疗脑梗死颈动脉粥样硬化斑块对照观察_伊红丽	2007	伊红丽, 杜志刚. 通塞脉片治疗脑梗死颈动脉粥样硬化斑块对照观察[J]. 辽宁中医杂志, 2007, 34(11):1595-1596.
	370	天南星(Arisaema consanguineum)、瓜蒌(Trichosanthes kirilowii)、大黄(Rheum officinale)、水牛角(Bubalus bubalis)、夏枯草(Prunella vulgaris)、天竺黄(Polygonatum odoratum)、菖蒲（Acorus tatarinowii）、僵蚕(Bombyx mori)、石决明(Cristaria plicata)、牡丹皮(Paeonia moutan)、丹参(Salvia miltiorrhiza)、天麻(Gastrodia elata)、郁金(Curcuma aromatica)	17/13/30	通塞消栓汤治疗脑梗死兼阻塞性睡眠呼吸暂停低通气综合征30例_郭湘芳	2007	郭湘芳, 粟俊, 吕晶. 通塞消栓汤治疗脑梗死兼阻塞性睡眠呼吸暂停低通气综合征30例[J]. 中国中医药信息杂志, 2007, 14(6):13-14.
	371	地龙（Pheretima aspergillum）、天南星(Arisaema consanguineum)、丹参(Salvia miltiorrhiza)、蜈蚣(Centipede)、白芷（Angelica dahurica）、黄芪(Astragalus membranaceus)、冬虫夏草(Cordyceps sinensis)	64/52/116	通栓扶正胶囊治疗脑梗死的临床与实验研究_林祝春	2005	林祝春, 林惠卿. 通栓扶正胶囊治疗脑梗死的临床与实验研究[J]. 现代医药卫生, 2005, 21(4):402-403.
	372	人参(Panax ginseng)、水蛭、全蝎(Buthus martensii)、土元、蜈蚣(Centipede)、蝉蜕、赤芍(Paeoniae Rubra)、龙脑香(DryobAlanops aromatica)、降香(Dalbergia odorifera)、檀香(Santalum album)、乳香(Boswellia carterii)、大枣(Ziziphus jujuba)	17/12/29	通心络胶囊对急性脑梗死患者局部脑血流量的影响及临床疗效观察_陈炜	2010	陈炜, 周盛年, 周国钰. 通心络胶囊对急性脑梗死患者局部脑血流量的影响及临床疗效观察[J]. 中西医结合心脑血管病杂志, 2010, 08(8):924-925.
	373	人参(Panax ginseng)、水蛭、全蝎(Buthus martensii)、土元、蜈蚣(Centipede)、蝉蜕、赤芍(Paeoniae Rubra)、龙脑香(DryobAlanops aromatica)、降香(Dalbergia odorifera)、檀香(Santalum album)、乳香(Boswellia carterii)、大枣(Ziziphus jujuba)	22/13/35	通心络胶囊对急性脑梗死患者认知功能的影响_林燕	2006	林燕, 王小同, 孔慧梅,等. 通心络胶囊对急性脑梗死患者认知功能的影响[J]. 中华中医药学刊, 2006, 46(11):2156-2157.
	374	人参(Panax ginseng)、水蛭、全蝎(Buthus martensii)、土元、蜈蚣(Centipede)、蝉蜕、赤芍(Paeoniae Rubra)、龙脑香(DryobAlanops aromatica)、降香(Dalbergia odorifera)、檀香(Santalum album)、乳香(Boswellia carterii)、大枣(Ziziphus jujuba)	18/17/35	通心络胶囊对脑梗死恢复期疗效及血液流变学影响的临床观察_周颖璨	2014	周颖璨, 陈聪伶, 袁微,等. 通心络胶囊对脑梗死恢复期疗效及血液流变学影响的临床观察[J]. 湖南中医杂志, 2014, 30(5):36-37.
	375	人参(Panax ginseng)、水蛭、全蝎(Buthus martensii)、土元、蜈蚣(Centipede)、蝉蜕、赤芍(Paeoniae Rubra)、龙脑香(DryobAlanops aromatica)、降香(Dalbergia odorifera)、檀香(Santalum album)、乳香(Boswellia carterii)、大枣(Ziziphus jujuba)	65	通心络胶囊对脑梗死康复期治疗作用评价_王薇	2006	王薇. 通心络胶囊对脑梗死康复期治疗作用评价[J]. 疑难病杂志, 2006, 5(5):331-333.
	376	人参(Panax ginseng)、水蛭、全蝎(Buthus martensii)、土元、蜈蚣(Centipede)、蝉蜕、赤芍(Paeoniae Rubra)、龙脑香(DryobAlanops aromatica)、降香(Dalbergia odorifera)、檀香(Santalum album)、乳香(Boswellia carterii)、大枣(Ziziphus jujuba)	22/8/30	通心络胶囊防治老年多发腔隙性脑梗死30例_张常健	2009	张常健. 通心络胶囊防治老年多发腔隙性脑梗死30例[J]. 医药导报, 2009, 28(1):77-78.
	377	人参(Panax ginseng)、水蛭、全蝎(Buthus martensii)、土元、蜈蚣(Centipede)、蝉蜕、赤芍(Paeoniae Rubra)、龙脑香(DryobAlanops aromatica)、降香(Dalbergia odorifera)、檀香(Santalum album)、乳香(Boswellia carterii)、大枣(Ziziphus jujuba)	38/22/60	通心络胶囊辅治急性脑梗死60例疗效观察_兰俊	2013	兰俊, 黄桂梅, 宋典意,等. 通心络胶囊辅治急性脑梗死60例疗效观察[J]. 疑难病杂志, 2013, 12(12):911-913.
	378	人参(Panax ginseng)、水蛭、全蝎(Buthus martensii)、土元、蜈蚣(Centipede)、蝉蜕、赤芍(Paeoniae Rubra)、龙脑香(DryobAlanops aromatica)、降香(Dalbergia odorifera)、檀香(Santalum album)、乳香(Boswellia carterii)、大枣(Ziziphus jujuba)	15/19/34	通心络胶囊辅治腔隙性脑梗死合并血管性认知功能障碍患者疗效观察_陈娜	2014	陈娜, 陆连生, 宋巧,等. 通心络胶囊辅治腔隙性脑梗死合并血管性认知功能障碍患者疗效观察[J]. 疑难病杂志, 2014(10):1054-1057.
	379	人参(Panax ginseng)、水蛭、全蝎(Buthus martensii)、土元、蜈蚣(Centipede)、蝉蜕、赤芍(Paeoniae Rubra)、龙脑香(DryobAlanops aromatica)、降香(Dalbergia odorifera)、檀香(Santalum album)、乳香(Boswellia carterii)、大枣(Ziziphus jujuba)	17/13/30	通心络胶囊配合治疗急性脑梗死疗效及对血液流变学_血脂的影响_邢跃	2008	邢跃. 通心络胶囊配合治疗急性脑梗死疗效及对血液流变学、血脂的影响[J]. 中国社区医师:综合版, 2008, 29(23):2187-2188.
	380	人参(Panax ginseng)、水蛭、全蝎(Buthus martensii)、土元、蜈蚣(Centipede)、蝉蜕、赤芍(Paeoniae Rubra)、龙脑香(DryobAlanops aromatica)、降香(Dalbergia odorifera)、檀香(Santalum album)、乳香(Boswellia carterii)、大枣(Ziziphus jujuba)	35/21/56	通心络胶囊在脑梗死患者中的临床应用_马向东	2008	马向东. 通心络胶囊在脑梗死患者中的临床应用[J]. 中国实用神经疾病杂志, 2008, 11(1):29-30.
	381	人参(Panax ginseng)、水蛭、全蝎(Buthus martensii)、土元、蜈蚣(Centipede)、蝉蜕、赤芍(Paeoniae Rubra)、龙脑香(DryobAlanops aromatica)、降香(Dalbergia odorifera)、檀香(Santalum album)、乳香(Boswellia carterii)、大枣(Ziziphus jujuba)	38/32/70	通心络胶囊治疗130例脑梗死疗效观察_张本超	2011	张本超. 通心络胶囊治疗130例脑梗死疗效观察[J]. 中医临床研究, 2011, 3(22):70-71.
	382	人参(Panax ginseng)、水蛭、全蝎(Buthus martensii)、土元、蜈蚣(Centipede)、蝉蜕、赤芍(Paeoniae Rubra)、龙脑香(DryobAlanops aromatica)、降香(Dalbergia odorifera)、檀香(Santalum album)、乳香(Boswellia carterii)、大枣(Ziziphus jujuba)	22/16/38	通心络胶囊治疗急性脑梗死38例疗效观察_鲁萍	2009	鲁萍, 牛建华. 通心络胶囊治疗急性脑梗死38例疗效观察[J]. 中国社区医师:医学专业半月刊, 2009, 11(23):126-126.
	383	人参(Panax ginseng)、水蛭、全蝎(Buthus martensii)、土元、蜈蚣(Centipede)、蝉蜕、赤芍(Paeoniae Rubra)、龙脑香(DryobAlanops aromatica)、降香(Dalbergia odorifera)、檀香(Santalum album)、乳香(Boswellia carterii)、大枣(Ziziphus jujuba)	49/41/90	通心络胶囊治疗急性脑梗死90例疗效观察_孙家国	2003	孙家国, 陈蔚. 通心络胶囊治疗急性脑梗死90例疗效观察[J]. 中西医结合心脑血管病杂志, 2003, 1(10):609-610.
	384	人参(Panax ginseng)、水蛭、全蝎(Buthus martensii)、土元、蜈蚣(Centipede)、蝉蜕、赤芍(Paeoniae Rubra)、龙脑香(DryobAlanops aromatica)、降香(Dalbergia odorifera)、檀香(Santalum album)、乳香(Boswellia carterii)、大枣(Ziziphus jujuba)	50	通心络胶囊治疗急性脑梗死的临床对照研究_魏伟民	2010	魏伟民, 张莉, 钟建强. 通心络胶囊治疗急性脑梗死的临床对照研究[J]. 中国实用神经疾病杂志, 2010, 13(18):20-21.
	385	人参(Panax ginseng)、水蛭、全蝎(Buthus martensii)、土元、蜈蚣(Centipede)、蝉蜕、赤芍(Paeoniae Rubra)、龙脑香(DryobAlanops aromatica)、降香(Dalbergia odorifera)、檀香(Santalum album)、乳香(Boswellia carterii)、大枣(Ziziphus jujuba)	16/15/31	通心络胶囊治疗急性脑梗死的临床研究_周莉华	2006	周莉华, 关丽洁, 王枫,等. 通心络胶囊治疗急性脑梗死的临床研究[J]. 中国老年学杂志, 2006, 26(6):741-743.
	386	人参(Panax ginseng)、水蛭、全蝎(Buthus martensii)、土元、蜈蚣(Centipede)、蝉蜕、赤芍(Paeoniae Rubra)、龙脑香(DryobAlanops aromatica)、降香(Dalbergia odorifera)、檀香(Santalum album)、乳香(Boswellia carterii)、大枣(Ziziphus jujuba)	50	通心络胶囊治疗急性脑梗死患者50例临床观察_刘云峰	2012	刘云峰, 李家霞. 通心络胶囊治疗急性脑梗死患者50例临床观察[J]. 中华全科医学, 2012(1):29-30.
	387	人参(Panax ginseng)、水蛭、全蝎(Buthus martensii)、土元、蜈蚣(Centipede)、蝉蜕、赤芍(Paeoniae Rubra)、龙脑香(DryobAlanops aromatica)、降香(Dalbergia odorifera)、檀香(Santalum album)、乳香(Boswellia carterii)、大枣(Ziziphus jujuba)	26/34/60	通心络胶囊治疗急性脑梗死疗效观察_俞梅	2007	俞梅, 孙利荣. 通心络胶囊治疗急性脑梗死疗效观察[J]. 中国中西医结合急救杂志, 2007, 14(2):121-121.
	388	人参(Panax ginseng)、水蛭、全蝎(Buthus martensii)、土元、蜈蚣(Centipede)、蝉蜕、赤芍(Paeoniae Rubra)、龙脑香(DryobAlanops aromatica)、降香(Dalbergia odorifera)、檀香(Santalum album)、乳香(Boswellia carterii)、大枣(Ziziphus jujuba)	2020-10-30	通心络胶囊治疗脑梗死30例疗效观察_韩建玲	2006	韩建玲, 王海臣, 姚新华. 通心络胶囊治疗脑梗死30例疗效观察[J]. 疑难病杂志, 2006, 5(5):363-363.
	389	人参(Panax ginseng)、水蛭、全蝎(Buthus martensii)、土元、蜈蚣(Centipede)、蝉蜕、赤芍(Paeoniae Rubra)、龙脑香(DryobAlanops aromatica)、降香(Dalbergia odorifera)、檀香(Santalum album)、乳香(Boswellia carterii)、大枣(Ziziphus jujuba)	18/12/30	通心络胶囊治疗脑梗死30例临床观察_于慧君	2005	于慧君. 通心络胶囊治疗脑梗死30例临床观察[J]. 河北中医, 2005, 27(10):726-726.
	390	人参(Panax ginseng)、水蛭、全蝎(Buthus martensii)、土元、蜈蚣(Centipede)、蝉蜕、赤芍(Paeoniae Rubra)、龙脑香(DryobAlanops aromatica)、降香(Dalbergia odorifera)、檀香(Santalum album)、乳香(Boswellia carterii)、大枣(Ziziphus jujuba)	25/5/30	通心络胶囊治疗脑梗死30例临床观察_张嘉川	2000	张嘉川. 通心络胶囊治疗脑梗死30例临床观察[J]. 河北中医, 2000, 22(4):294-295.
	391	人参(Panax ginseng)、水蛭、全蝎(Buthus martensii)、土元、蜈蚣(Centipede)、蝉蜕、赤芍(Paeoniae Rubra)、龙脑香(DryobAlanops aromatica)、降香(Dalbergia odorifera)、檀香(Santalum album)、乳香(Boswellia carterii)、大枣(Ziziphus jujuba)	30/13/43	通心络胶囊治疗脑梗死43例疗效观察_毛晓刚	2000	毛晓刚. 通心络胶囊治疗脑梗死43例疗效观察[J]. 中医药临床杂志, 2000(5):381-382.
	392	人参(Panax ginseng)、水蛭、全蝎(Buthus martensii)、土元、蜈蚣(Centipede)、蝉蜕、赤芍(Paeoniae Rubra)、龙脑香(DryobAlanops aromatica)、降香(Dalbergia odorifera)、檀香(Santalum album)、乳香(Boswellia carterii)、大枣(Ziziphus jujuba)	35/21/56	通心络胶囊治疗脑梗死56例观察_庞晓霞	2013	庞晓霞. 通心络胶囊治疗脑梗死56例观察[J]. 浙江中医杂志, 2013, 48(6):465-465.
	393	人参(Panax ginseng)、水蛭、全蝎(Buthus martensii)、土元、蜈蚣(Centipede)、蝉蜕、赤芍(Paeoniae Rubra)、龙脑香(DryobAlanops aromatica)、降香(Dalbergia odorifera)、檀香(Santalum album)、乳香(Boswellia carterii)、大枣(Ziziphus jujuba)	42/18/60	通心络胶囊治疗脑梗死60例_樊丽华	2009	樊丽华, 王登岭, 文仁英,等. 通心络胶囊治疗脑梗死60例[J]. 现代中西医结合杂志, 2009, 18(9):1043-1043.
	394	人参(Panax ginseng)、水蛭、全蝎(Buthus martensii)、土元、蜈蚣(Centipede)、蝉蜕、赤芍(Paeoniae Rubra)、龙脑香(DryobAlanops aromatica)、降香(Dalbergia odorifera)、檀香(Santalum album)、乳香(Boswellia carterii)、大枣(Ziziphus jujuba)	40/64/104	通心络胶囊治疗脑梗死104例_孙健	2011	孙健, 李巧兰. 通心络胶囊治疗脑梗死104例[J]. 山西中医, 2011, 27(4):24-25.
	395	人参(Panax ginseng)、水蛭、全蝎(Buthus martensii)、土元、蜈蚣(Centipede)、蝉蜕、赤芍(Paeoniae Rubra)、龙脑香(DryobAlanops aromatica)、降香(Dalbergia odorifera)、檀香(Santalum album)、乳香(Boswellia carterii)、大枣(Ziziphus jujuba)	32/20/52	通心络胶囊治疗脑梗死的疗效观察_顾亚明	2004	顾亚明, 朱英. 通心络胶囊治疗脑梗死的疗效观察[J]. 现代中西医结合杂志, 2004, 13(2):178-179.
	396	人参(Panax ginseng)、水蛭、全蝎(Buthus martensii)、土元、蜈蚣(Centipede)、蝉蜕、赤芍(Paeoniae Rubra)、龙脑香(DryobAlanops aromatica)、降香(Dalbergia odorifera)、檀香(Santalum album)、乳香(Boswellia carterii)、大枣(Ziziphus jujuba)	27/23/50	通心络胶囊治疗脑梗死的疗效观察_张永	2012	张永. 通心络胶囊治疗脑梗死的疗效观察[J]. 临床合理用药杂志, 2012, 5(35):56-56.
	397	人参(Panax ginseng)、水蛭、全蝎(Buthus martensii)、土元、蜈蚣(Centipede)、蝉蜕、赤芍(Paeoniae Rubra)、龙脑香(DryobAlanops aromatica)、降香(Dalbergia odorifera)、檀香(Santalum album)、乳香(Boswellia carterii)、大枣(Ziziphus jujuba)	20/12/32	通心络胶囊治疗脑梗死的临床观察_李燕红	2002	李燕红, 陈静, 韩霞. 通心络胶囊治疗脑梗死的临床观察[J]. 中国乡村医药, 2002, 9(5):2-4.
	398	人参(Panax ginseng)、水蛭、全蝎(Buthus martensii)、土元、蜈蚣(Centipede)、蝉蜕、赤芍(Paeoniae Rubra)、龙脑香(DryobAlanops aromatica)、降香(Dalbergia odorifera)、檀香(Santalum album)、乳香(Boswellia carterii)、大枣(Ziziphus jujuba)	44/36/80	通心络胶囊治疗脑梗死疗效观察_江国华	2010	江国华. 通心络胶囊治疗脑梗死疗效观察[J]. 中国社区医师:医学专业, 2010, 12(5):108-108.
	399	人参(Panax ginseng)、水蛭、全蝎(Buthus martensii)、土元、蜈蚣(Centipede)、蝉蜕、赤芍(Paeoniae Rubra)、龙脑香(DryobAlanops aromatica)、降香(Dalbergia odorifera)、檀香(Santalum album)、乳香(Boswellia carterii)、大枣(Ziziphus jujuba)	26/14/40	通心络胶囊治疗脑梗死疗效观察_王明秀	2011	王明秀. 通心络胶囊治疗脑梗死疗效观察[J]. 海峡药学, 2011(8):150-150.
	400	人参(Panax ginseng)、水蛭、全蝎(Buthus martensii)、土元、蜈蚣(Centipede)、蝉蜕、赤芍(Paeoniae Rubra)、龙脑香(DryobAlanops aromatica)、降香(Dalbergia odorifera)、檀香(Santalum album)、乳香(Boswellia carterii)、大枣(Ziziphus jujuba)	52/28/80	通心络治疗恢复期脑梗死80例临床分析_丁彩丽	2011	丁彩丽, 王耀峰, 王惠霞. 通心络治疗恢复期脑梗死80例临床分析[J]. 临床和实验医学杂志, 2011, 10(15):1187-1188.
	401	人参(Panax ginseng)、水蛭、全蝎(Buthus martensii)、土元、蜈蚣(Centipede)、蝉蜕、赤芍(Paeoniae Rubra)、龙脑香(DryobAlanops aromatica)、降香(Dalbergia odorifera)、檀香(Santalum album)、乳香(Boswellia carterii)、大枣(Ziziphus jujuba)	40/32/72	通心络治疗急性脑梗死72例临床观察_赵会萍	2009	赵会萍. 通心络治疗急性脑梗死72例临床观察[J]. 基层医学论坛, 2009, 13(25):846-846.
	402	人参(Panax ginseng)、水蛭、全蝎(Buthus martensii)、土元、蜈蚣(Centipede)、蝉蜕、赤芍(Paeoniae Rubra)、龙脑香(DryobAlanops aromatica)、降香(Dalbergia odorifera)、檀香(Santalum album)、乳香(Boswellia carterii)、大枣(Ziziphus jujuba)	27/23/50	通心络治疗急性脑梗死的临床观察_施福生	2011	赵会萍. 通心络治疗急性脑梗死72例临床观察[J]. 基层医学论坛, 2009, 13(25):846-846.
	403	人参(Panax ginseng)、水蛭、全蝎(Buthus martensii)、土元、蜈蚣(Centipede)、蝉蜕、赤芍(Paeoniae Rubra)、龙脑香(DryobAlanops aromatica)、降香(Dalbergia odorifera)、檀香(Santalum album)、乳香(Boswellia carterii)、大枣(Ziziphus jujuba)	26/14/40	通心络治疗脑梗死40例疗效观察_吕忠艳	2009	吕忠艳. 通心络治疗脑梗死40例疗效观察[J]. 中国当代医药, 2009, 16(4):135-135.
	404	人参(Panax ginseng)、水蛭、全蝎(Buthus martensii)、土元、蜈蚣(Centipede)、蝉蜕、赤芍(Paeoniae Rubra)、龙脑香(DryobAlanops aromatica)、降香(Dalbergia odorifera)、檀香(Santalum album)、乳香(Boswellia carterii)、大枣(Ziziphus jujuba)	60	通心络治疗脑梗死的临床观察_王宗元	2008	王宗元. 通心络治疗脑梗死的临床观察[J]. 中国实用神经疾病杂志, 2008, 11(9):71-72.
	405	人参(Panax ginseng)、水蛭、全蝎(Buthus martensii)、土元、蜈蚣(Centipede)、蝉蜕、赤芍(Paeoniae Rubra)、龙脑香(DryobAlanops aromatica)、降香(Dalbergia odorifera)、檀香(Santalum album)、乳香(Boswellia carterii)、大枣(Ziziphus jujuba)	18/13/31	通心络治疗脑梗死的临床观察_杨延莉	2005	杨延莉, 刘胜武, 薛艺东. 通心络治疗脑梗死的临床观察[J]. 延安大学学报:医学科学版, 2005, 3(2):11-11.
	406	地黄(Rehmannia glutinosa)、肉苁蓉(Desertliving Cistanche)、菟丝子(Cuscuta chinensis)、淫羊藿(Epimedium Herb)、杜仲(Eucommia ulmoides)、山茱萸(Cornus officinalis)、丹参(Salvia miltiorrhiza)、红花(Carthamus tinctorius)、川芎(Ligusticum chuanxiong)、地龙（Pheretima aspergillum）、当归（Angelica sinensis）、白芍(Paeonia lactiflora)、陈皮(Citrus reticulata)、甘草(Glycyrrhiza uralensis)	36/24/60	温肾活血汤配合头皮针治疗急性脑梗死临床研究_周首邦	2012	周首邦, 卢栋, 韦羡萍,等. 温肾活血汤配合头皮针治疗急性脑梗死临床研究[J]. 中国中医急症, 2012, 21(7):1044-1046.
	407	白附子(Typhonium giganteum)、黄芪(Astragalus membranaceus)、桂枝(Cinnamomum cassia)、白芍(Paeonia lactiflora)、细辛(Asarum sieboldii)、全蝎(Buthus martensii)、当归（Angelica sinensis）、川芎(Ligusticum chuanxiong)、白芥子(Sinapis arvensis)、地黄(Rehmannia glutinosa)、麻黄(Herba Ephedrae)、巴戟天(Morinda officinalis)、甘草(Glycyrrhiza uralensis)	29/16/45	温阳通络方治疗阳虚型脑梗死患者的临床疗效及对脑血流动力学的影响_王春霞	2013	王春霞. 温阳通络方治疗阳虚型脑梗死患者的临床疗效及对脑血流动力学的影响[J]. 中西医结合心脑血管病杂志, 2013, 11(10):1225-1226.
	408	黄芪(Astragalus membranaceus)、当归（Angelica sinensis）、川芎(Ligusticum chuanxiong)、桃仁(Prunus persica)、红花(Carthamus tinctorius)、赤芍(Paeoniae Rubra)、地龙（Pheretima aspergillum）、全蝎(Buthus martensii)、水蛭、土元、僵蚕(Bombyx mori)、三七(Panax notoginseng)、葛根(Pueraria lobata)、牛膝（Achyranthes bidentata）、大黄(Rheum officinale)、郁金(Curcuma aromatica)、半夏(Pinellia ternata)、天南星(Arisaema consanguineum)	43/26/69	五虫复元通脉汤治疗急性期脑梗死69例_李建勇	2006	李建勇, 郭梦蓉. 五虫复元通脉汤治疗急性期脑梗死69例[J]. 中西医结合心脑血管病杂志, 2006, 4(8):686-688.
	409	水蛭、蜈蚣(Centipede)、全蝎(Buthus martensii)、土元、地龙（Pheretima aspergillum）、桃仁(Prunus persica)、红花(Carthamus tinctorius)、赤芍(Paeoniae Rubra)、川芎(Ligusticum chuanxiong)、当归（Angelica sinensis）、丹参(Salvia miltiorrhiza)、鸡血藤(Spatholobus suberectus)	63/39/102	五虫脑通方治疗脑梗死恢复期102例疗效观察_郭苏江	2011	郭苏江, 郭辉, 王晨艳,等. 五虫脑通方治疗脑梗死恢复期102例疗效观察[J]. 河北中医, 2011, 33(10):1478-1479.
	410	地龙（Pheretima aspergillum）、土元、全蝎(Buthus martensii)、水蛭、蜈蚣(Centipede)	23/17/40	五虫散治疗脑梗死的临床观察_陈秀格	2014	陈秀格. 五虫散治疗脑梗死的临床观察[J]. 山东中医杂志, 2014(4):265-266.
	411	豨签草(Siegesbeckia orientalis)、决明子(Cassia tora)、地黄(Rehmannia glutinosa)、牛膝（Achyranthes bidentata）、川芎(Ligusticum chuanxiong)、土元	38/30/68	豨牛汤治疗脑梗死的临床观察_洪茂林	2005	洪茂林. 豨牛汤治疗脑梗死的临床观察[J]. 湖北中医杂志, 2005, 27(12):8-10.
	412	豨签草(Siegesbeckia orientalis)、天南星(Arisaema consanguineum)、半夏(Pinellia ternata)、天麻(Gastrodia elata)、川芎(Ligusticum chuanxiong)、水蛭、麝香(Moschus moschiferus)、秦艽(Gentiana macrophylla)	28/12/40	豨莶通栓丸治疗脑梗死患者的疗效观察_杨敏	2014	杨敏, 李宝柱, 刘颖. 莶通栓丸治疗脑梗死患者的疗效观察[J]. 世界中西医结合杂志, 2014(8):876-877.
	413	黄连(Coptis chinensis)、黄芪(Astragalus membranaceus)、半夏(Pinellia ternata)、栀子(Gardenia jasminoides)、金银花(Lonicera confuse)、水牛角(Bubalus bubalis)、茯苓(Poria cocos)、乳香(Boswellia carterii)、没药(Commiphora myrrha)、血竭(Daemonorops draco)、水蛭、地龙（Pheretima aspergillum）	42/33/75	熄风活络胶囊治疗脑梗死148例临床研究_夏建成	2004	夏建成, 刘新春, 王规,等. 熄风活络胶囊治疗脑梗死148例临床研究[J]. 天津中医药, 2004, 21(2):118-119.
	414	天麻(Gastrodia elata)、钩藤(Uncaria rhynchophylla)、龙骨、牡蛎(Ostrea gigas)、丹参(Salvia miltiorrhiza)、地龙（Pheretima aspergillum）、全蝎(Buthus martensii)、僵蚕(Bombyx mori)、水蛭、葛根(Pueraria lobata)、杜仲(Eucommia ulmoides)	69/57/126	熄风通络法为主治疗急性脑梗死126例总结_李佑生	2002	李佑生, 胡学军. 熄风通络法为主治疗急性脑梗死126例总结[J]. 湖南中医杂志, 2002(3):2-3.
	415	天麻(Gastrodia elata)、钩藤(Uncaria rhynchophylla)、菊花(Chrysanthemum morifolium)、黄岑(Scutellaria baicalensis)、天南星(Arisaema consanguineum)、水蛭、菖蒲（Acorus tatarinowii）、郁金(Curcuma aromatica)、全蝎(Buthus martensii)、益母草(Leonurus japonicus)、鸡血藤(Spatholobus suberectus)、桑寄生(Taxillus chinensis)、牛膝（Achyranthes bidentata）、地龙（Pheretima aspergillum）、茯苓(Poria cocos)、大黄(Rheum officinale)、远志(Polygala tenuifolia)	52/35/88	仙方口服液治疗脑梗死急性期88例临床观察_刘长杰	2005	刘长杰, 赵军旗, 侯学寨,等. 仙方口服液治疗脑梗死急性期88例临床观察[J]. 河北中医, 2005, 27(3):169-170.
	416	赤芍(Paeoniae Rubra)、川芎(Ligusticum chuanxiong)、当归（Angelica sinensis）、地龙（Pheretima aspergillum）、黄芪(Astragalus membranaceus)、桃仁(Prunus persica)、红花(Carthamus tinctorius)、水蛭、郁金(Curcuma aromatica)、菖蒲（Acorus tatarinowii）、远志(Polygala tenuifolia)	24/16/40	项针配合补阳还五汤治疗脑梗死后认知障碍临床观察_汪泽栋	2013	汪泽栋, 辛贵乐, 林芳园. 项针配合补阳还五汤治疗脑梗死后认知障碍临床观察[J]. 上海针灸杂志, 2013, 32(10):822-823.
	417	太子参(Pseudostellaria heterophylla)、葛根(Pueraria lobata)、黄芪(Astragalus membranaceus)、黄精(Polygonatum sibiricum)、苍术(Atractylodes lancea)、丹参(Salvia miltiorrhiza)、菟丝子(Cuscuta chinensis)、枸杞(Lycium chinense)、菖蒲（Acorus tatarinowii）、水蛭、桃仁(Prunus persica)、红花(Carthamus tinctorius)、川芎(Ligusticum chuanxiong)、大黄(Rheum officinale)	78/42/120	消梗死颗粒治疗糖尿病并发脑梗死临床研究_陈旭	2009	陈旭, 陈华琴, 刘春兰. 消梗死颗粒治疗糖尿病并发脑梗死临床研究[J]. 山东中医杂志, 2009(7):456-457.
	418	黄芪(Astragalus membranaceus)、丹参(Salvia miltiorrhiza)、鸡血藤(Spatholobus suberectus)、葛根(Pueraria lobata)、桂荞、水蛭、全蝎(Buthus martensii)、赤芍(Paeoniae Rubra)、白芍(Paeonia lactiflora)、天南星(Arisaema consanguineum)、何首乌(Polygonum multiflorum)、桑寄生(Taxillus chinensis)	97/39/97	消梗汤治疗脑梗死136例_王明月	2005	王明月, 王明亮. 消梗汤治疗脑梗死136例[J]. 医学理论与实践, 2005, 18(4).
	419	黄芪(Astragalus membranaceus)、地龙（Pheretima aspergillum）、桃仁(Prunus persica)、红花(Carthamus tinctorius)、当归（Angelica sinensis）、川芎(Ligusticum chuanxiong)、赤芍(Paeoniae Rubra)	38/22/60	消栓肠溶胶囊治疗脑梗死疗效观察_罗洪涛	2009	罗洪涛, 罗葵良, 蓝艳春. 消栓肠溶胶囊治疗脑梗死疗效观察[J]. 中国现代医生, 2009, 47(28):72-72.
	420	黄芪(Astragalus membranaceus)、地龙（Pheretima aspergillum）、桃仁(Prunus persica)、红花(Carthamus tinctorius)、当归（Angelica sinensis）、川芎(Ligusticum chuanxiong)、赤芍(Paeoniae Rubra)	28/7/35	消栓肠溶胶囊治疗脑梗死稳定期临床观察_俞建洪	2014	俞建洪, 查渭, 叶关胜,等. 消栓肠溶胶囊治疗脑梗死稳定期临床观察[J]. 上海中医药杂志, 2014(9):55-56.
	421	三七(Panax notoginseng)、川芎(Ligusticum chuanxiong)、黄芪(Astragalus membranaceus)、郁金(Curcuma aromatica)、桂枝(Cinnamomum cassia)、丹参(Salvia miltiorrhiza)、龙脑香(DryobAlanops aromatica)、山楂(Crataegus pinnatifida)	40/20/60	消栓通络胶囊治疗脑梗死临床观察_张自正	2004	张自正, 章其春. 消栓通络胶囊治疗脑梗死临床观察[J]. 浙江中西医结合杂志, 2004, 14(2):98-98.
	422	党参(Codonopsis pilosula)、白附子(Typhonium giganteum)、麻黄(Herba Ephedrae)、桂枝(Cinnamomum cassia)、防己(Stephania tetrandra)、白芍(Paeonia lactiflora)、杏仁(Prunus armeniaca)、川芎(Ligusticum chuanxiong)、防风(Saposhnikovia divaricate)、黄岑(Scutellaria baicalensis)、甘草(Glycyrrhiza uralensis)	32/28/60	小续命汤加减治疗风痰上扰型脑梗死60例_赵红宁	2012	赵红宁. 小续命汤加减治疗风痰上扰型脑梗死60例[J]. 中医临床研究, 2012, 04(3):93-94.
	423	黄连(Coptis chinensis)、大黄(Rheum officinale)、黄岑(Scutellaria baicalensis)、当归（Angelica sinensis）、川芎(Ligusticum chuanxiong)、三七(Panax notoginseng)、赤芍(Paeoniae Rubra)、牡丹皮(Paeonia moutan)、地龙（Pheretima aspergillum）、水蛭、半夏(Pinellia ternata)、茯苓(Poria cocos)、陈皮(Citrus reticulata)、人参(Panax ginseng)、麦冬(Ophiopogon japonicus)	53/42/95	泻心通脉饮治疗脑梗死95例_刘景昀	2005	刘景昀, 刘景钟, 李艳梅. 泻心通脉饮治疗脑梗死95例[J]. 光明中医, 2005, 20(4).
	424	丹参(Salvia miltiorrhiza)、川芎(Ligusticum chuanxiong)、三七(Panax notoginseng)、银杏叶(Ginkgo Biloba)、黄芪(Astragalus membranaceus)	16/14/30	心脑宁颗粒冲剂治疗糖尿病性脑梗死30例疗效观察_黄倩倩	2004	黄倩倩, 吴晓升. 心脑宁颗粒冲剂治疗糖尿病性脑梗死30例疗效观察[J]. 河北中医, 2004, 26(6):411-412.
	425	天南星(Arisaema consanguineum)、瓜蒌(Trichosanthes kirilowii)、大黄(Rheum officinale)、芒硝	17/15/32	星蒌承气汤治疗缺血性中风急性期的临床观察_王丽平	2014	王丽平. 星蒌承气汤治疗缺血性中风急性期的临床观察[J]. 内蒙古中医药, 2014, 33(29):34-35.
	426	天南星(Arisaema consanguineum)、瓜蒌(Trichosanthes kirilowii)、大黄(Rheum officinale)、芒硝	57/33/90	星蒌承气汤治疗痰热腑实型脑梗死90例_王中杰	2014	王中杰. 星蒌承气汤治疗痰热腑实型脑梗死90例[J]. 内蒙古中医药, 2014, 33(27):9-9.
	427	黄芪(Astragalus membranaceus)、菖蒲（Acorus tatarinowii）、淫羊藿(Epimedium Herb)、人参(Panax ginseng)、天麻(Gastrodia elata)、三七(Panax notoginseng)、全蝎(Buthus martensii)、珍珠(Cristaria plicata)、龙脑香(DryobAlanops aromatica)	47/43/90	醒脑再造胶囊对脑梗死的疗效_王丽芳	2000	王丽芳, 李守村, 卢苇. 醒脑再造胶囊对脑梗死的疗效[J]. 东南国防医药, 2000(4):35-36.
	428	麻黄(Herba Ephedrae)、杏仁(Prunus armeniaca)、桂枝(Cinnamomum cassia)、川芎(Ligusticum chuanxiong)、当归（Angelica sinensis）、甘草(Glycyrrhiza uralensis)、姜、石膏、党参(Codonopsis pilosula)	22/18/40	续命汤加减治疗脑梗死40例_吕靖志	2006	吕靖志, 程宇. 续命汤加减治疗脑梗死40例[J]. 新中医, 2006, 38(12):65-65.
	429	黄芪(Astragalus membranaceus)、当归（Angelica sinensis）、川芎(Ligusticum chuanxiong)、三七(Panax notoginseng)、地龙（Pheretima aspergillum）、水蛭、全蝎(Buthus martensii)、路路通(Liquidambar formosana)、红景天(Rhodiola rosea)、龙牙偬木(Aralia elata)	17/13/30	雪山愈脉汤治疗气虚血瘀型高原脑梗死30例_孙巧	2004	孙巧, 赵健雄. 雪山愈脉汤治疗气虚血瘀型高原脑梗死30例[J]. 上海中医药杂志, 2004, 38(2):19-20.
	430	当归（Angelica sinensis）、地黄(Rehmannia glutinosa)、桃仁(Prunus persica)、红花(Carthamus tinctorius)、枳实(Citrus aurantium)、赤芍(Paeoniae Rubra)、柴胡(Bupleurum scorzonerifolium)、川芎(Ligusticum chuanxiong)、桔梗(Platycodon grandiflorum)、牛膝（Achyranthes bidentata）、甘草(Glycyrrhiza uralensis)	36/24/60	血府逐瘀胶囊治疗脑梗死60例疗效观察_孙红娟	2010	孙红娟, 李广阔, 孙喆. 血府逐瘀胶囊治疗脑梗死60例疗效观察[J]. 医学理论与实践, 2010, 23(8):946-947.
	431	当归（Angelica sinensis）、地黄(Rehmannia glutinosa)、桃仁(Prunus persica)、红花(Carthamus tinctorius)、枳实(Citrus aurantium)、赤芍(Paeoniae Rubra)、柴胡(Bupleurum scorzonerifolium)、川芎(Ligusticum chuanxiong)、桔梗(Platycodon grandiflorum)、牛膝（Achyranthes bidentata）、甘草(Glycyrrhiza uralensis)	20/12/32	血府逐瘀胶囊治疗脑梗死临床观察_王彦奎	2009	王彦奎, 刘晓云. 血府逐瘀胶囊治疗脑梗死临床观察[J]. 中国中医药信息杂志, 2009, 16(5):79-79.
	432	当归（Angelica sinensis）、地黄(Rehmannia glutinosa)、桃仁(Prunus persica)、红花(Carthamus tinctorius)、枳实(Citrus aurantium)、赤芍(Paeoniae Rubra)、柴胡(Bupleurum scorzonerifolium)、川芎(Ligusticum chuanxiong)、桔梗(Platycodon grandiflorum)、牛膝（Achyranthes bidentata）、甘草(Glycyrrhiza uralensis)	32/26/58	血府逐瘀汤加减治疗脑梗死_刘振	2010	刘振. 血府逐瘀汤加减治疗脑梗死[J]. 山西中医, 2011, 27(2):27-27.
	433	当归（Angelica sinensis）、地黄(Rehmannia glutinosa)、桃仁(Prunus persica)、红花(Carthamus tinctorius)、枳实(Citrus aurantium)、赤芍(Paeoniae Rubra)、柴胡(Bupleurum scorzonerifolium)、川芎(Ligusticum chuanxiong)、桔梗(Platycodon grandiflorum)、牛膝（Achyranthes bidentata）、甘草(Glycyrrhiza uralensis)	30/23/53	血府逐瘀汤加水蛭对急性脑梗死预后的影响_陈晓醒	2011	陈晓醒. 血府逐瘀汤加水蛭对急性脑梗死预后的影响[J]. 中国中医急症, 2011, 20(11):1839-1840.
	434	川芎(Ligusticum chuanxiong)、党参(Codonopsis pilosula)、水蛭、毛冬青(Ilex pubescens)、牛黄(Calculus bovis)、麝香(Moschus moschiferus)、槐花(Sophora japonica)、人参(Panax ginseng)、龙脑香(DryobAlanops aromatica)	2015-09-24	血栓心脉宁片治疗脑梗死的疗效观察_黄常旺	2010	黄常旺, 包太成, 彭梅. 血栓心脉宁片治疗脑梗死的疗效观察[J]. 现代医药卫生, 2010, 26(19):2972-2973.
	435	党参(Codonopsis pilosula)、黄精(Polygonatum sibiricum)、三七(Panax notoginseng)、甘松(Nardostachys rhizome)、琥珀	31	稳心颗粒治疗急性脑梗死所致的脑心综合征的疗效观察_刘勇	2011	刘勇. 稳心颗粒治疗急性脑梗死所致的脑心综合征的疗效观察[J]. 实用心脑肺血管病杂志, 2011, 19(8):1383-1383.
	436	当归（Angelica sinensis）、川芎(Ligusticum chuanxiong)、白芍(Paeonia lactiflora)、地黄(Rehmannia glutinosa)、钩藤(Uncaria rhynchophylla)、鸡血藤(Spatholobus suberectus)、夏枯草(Prunella vulgaris)、石决明(Cristaria plicata)、珍珠(Cristaria plicata)、延胡索(Corydalis yanhusuo)、细辛(Asarum sieboldii)	19/18/37	养血清脑颗粒对老年脑梗死患者神经认知功能的影响_殷湘宁	2009	殷湘宁, 金睿, 李守成. 养血清脑颗粒对老年脑梗死患者神经认知功能的影响[J]. 中国老年学杂志, 2009, 29(24):3283-3284.
	437	当归（Angelica sinensis）、川芎(Ligusticum chuanxiong)、白芍(Paeonia lactiflora)、地黄(Rehmannia glutinosa)、钩藤(Uncaria rhynchophylla)、鸡血藤(Spatholobus suberectus)、夏枯草(Prunella vulgaris)、石决明(Cristaria plicata)、珍珠(Cristaria plicata)、延胡索(Corydalis yanhusuo)、细辛(Asarum sieboldii)	20	养血清脑颗粒辅治小量脑出血的临床疗效观察_梁益	2013	梁益. 养血清脑颗粒辅治小量脑出血的临床疗效观察[J]. 临床合理用药杂志, 2013, 6(19):11-12.
	438	地黄(Rehmannia glutinosa)、石斛(Dendrobium nobile)、麦冬(Ophiopogon japonicus)、玄参(Scrophularia ningpoensis)、葛根(Pueraria lobata)、丹参(Salvia miltiorrhiza)、地龙（Pheretima aspergillum）、水蛭	30	养阴活血方治疗糖尿病性脑梗死30例疗效观察_李红卫	2008	李红卫, 汪栋材. 养阴活血方治疗糖尿病性脑梗死30例疗效观察[J]. 新中医, 2002, 34(8):29-30.
	439	地黄(Rehmannia glutinosa)、女贞子(Ligustrum lucidum)、旱莲草、菖蒲（Acorus tatarinowii）、茯苓(Poria cocos)、泽泻（Alisma orientalis）、黄柏(Phellodendron amurense)	39/31/70	养阴泻火方治疗脑梗死后膀胱过度活动症70例_宋立公	2008	宋立公. 养阴泻火方治疗脑梗死后膀胱过度活动症70例[J]. 新中医, 2008, 40(1):970-970.
	440	黄芪(Astragalus membranaceus)、当归（Angelica sinensis）、川芎(Ligusticum chuanxiong)、桃仁(Prunus persica)、鸡血藤(Spatholobus suberectus)、丝瓜(Luffa cylindrica)、淫羊藿(Epimedium Herb)、肉苁蓉(Desertliving Cistanche)、肉桂(Cinnamomum cassia)	19/17/36	易通汤治疗气虚血瘀型缺血性卒中并发脑血管痉挛疗效观察_张文科	2014	张文科, 王建琴, 杨庆恒,等. 易通汤治疗气虚血瘀型缺血性卒中并发脑血管痉挛疗效观察[J]. 河北中医, 2014(12):1774-1776.
	441	黄芪(Astragalus membranaceus)、菖蒲（Acorus tatarinowii）、海藻(Sargassum micracanthum)、全蝎(Buthus martensii)、蜈蚣(Centipede)、郁金(Curcuma aromatica)、淫羊藿(Epimedium Herb)、枳实(Citrus aurantium)	58/28/86	益气化痰通络方治疗急性脑梗死的临床研究_张洁	2014	张洁, 蔡华珠, 张六通. 益气化痰通络方治疗急性脑梗死的临床研究[J]. 中国中医急症, 2014, 23(7).
	442	当归（Angelica sinensis）、黄芪(Astragalus membranaceus)、鸡血藤(Spatholobus suberectus)、赤芍(Paeoniae Rubra)、川芎(Ligusticum chuanxiong)、红花(Carthamus tinctorius)、三七(Panax notoginseng)、水蛭、白花蛇、地龙（Pheretima aspergillum）、土元、牛膝（Achyranthes bidentata）、桂枝(Cinnamomum cassia)	93/84/177	益气化瘀通络法治疗脑梗死177例_郭为汀	2010	郭为汀, 郭珊红. 益气化瘀通络法治疗脑梗死177例[J]. 世界中医药, 2010, 5(1):35-35.
	443	黄芪(Astragalus membranaceus)、当归（Angelica sinensis）、川芎(Ligusticum chuanxiong)、郁金(Curcuma aromatica)、赤芍(Paeoniae Rubra)、桃仁(Prunus persica)、红花(Carthamus tinctorius)、牛膝（Achyranthes bidentata）、杜仲(Eucommia ulmoides)、地龙（Pheretima aspergillum）、丹参(Salvia miltiorrhiza)、伸筋草(Lycopodium japonium)、豨签草(Siegesbeckia orientalis)、水蛭、甘草(Glycyrrhiza uralensis)、穿山甲(Manis pentadactyla)	24/16/40	益气化瘀通脉汤治疗脑梗死40例_郝海军	2015	郝海军, 郝光军. 益气化瘀通脉汤治疗脑梗死40例[J]. 河南中医, 2015, 35(10):2398-2399.
	444	黄芪(Astragalus membranaceus)、当归（Angelica sinensis）、川芎(Ligusticum chuanxiong)、郁金(Curcuma aromatica)、赤芍(Paeoniae Rubra)、桃仁(Prunus persica)、红花(Carthamus tinctorius)、牛膝（Achyranthes bidentata）、杜仲(Eucommia ulmoides)、地龙（Pheretima aspergillum）、丹参(Salvia miltiorrhiza)、伸筋草(Lycopodium japonium)、豨签草(Siegesbeckia orientalis)、水蛭、甘草(Glycyrrhiza uralensis)、穿山甲(Manis pentadactyla)	22/18/40	益气化瘀通脉汤治疗脑梗死恢复期40例_李国成	2015	李国成, 马明超, 周艳鹏. 益气化瘀通脉汤治疗脑梗死恢复期40例[J]. 宁夏医学杂志, 2015, 37(5):466-468.
	445	黄芪(Astragalus membranaceus)、太子参(Pseudostellaria heterophylla)、当归（Angelica sinensis）、川芎(Ligusticum chuanxiong)、地龙（Pheretima aspergillum）、桃仁(Prunus persica)、红花(Carthamus tinctorius)、全蝎(Buthus martensii)、砂仁（Villous amomum）（Villous amomum）、鸡血藤(Spatholobus suberectus)	31/25/56	益气活血法对脑梗死恢复期患者生活质量和疗效的影响_李灿辉	2010	李灿辉, 李智雄. 益气活血法对脑梗死恢复期患者生活质量和疗效的影响[J]. 中医药导报, 2010, 16(6):41-43.
	446	黄芪(Astragalus membranaceus)、丹参(Salvia miltiorrhiza)、水蛭、桃仁(Prunus persica)、川芎(Ligusticum chuanxiong)、天竺黄(Polygonatum odoratum)、天南星(Arisaema consanguineum)、陈皮(Citrus reticulata)、大黄(Rheum officinale)	18/12/30	益气活血法治疗急性脑梗死疗效观察_刘祖发	2008	刘祖发, 赵霞, 裴树亮. 益气活血法治疗急性脑梗死疗效观察[J]. 中医药通报, 2008, 7(6):49-50.
	447	黄芪(Astragalus membranaceus)、当归（Angelica sinensis）、赤芍(Paeoniae Rubra)、地龙（Pheretima aspergillum）、桃仁(Prunus persica)、红花(Carthamus tinctorius)	56/31/87	益气活血法治疗脑梗死87例临床观察_甘健	2009	甘健, 彭梅. 益气活血法治疗脑梗死87例临床观察[J]. 上海中医药杂志, 2009(9):41-42.
	448	黄芪(Astragalus membranaceus)、当归（Angelica sinensis）、赤芍(Paeoniae Rubra)、川芎(Ligusticum chuanxiong)、桃仁(Prunus persica)、红花(Carthamus tinctorius)、地龙（Pheretima aspergillum）、大黄(Rheum officinale)	30/12/42	益气活血法治疗脑梗死后遗症临床观察_郭志平	2008	郭志平. 益气活血法治疗脑梗死后遗症临床观察[J]. 中国中医急症, 2008, 17(11):1512-1512.
	449	黄芪(Astragalus membranaceus)、川芎(Ligusticum chuanxiong)、地龙（Pheretima aspergillum）、桃仁(Prunus persica)、红花(Carthamus tinctorius)、水蛭、赤芍(Paeoniae Rubra)、丹参(Salvia miltiorrhiza)、全蝎(Buthus martensii)	21/17/38	益气活血方治疗气虚血瘀型脑梗死38例疗效观察_岑哲荣	2006	岑哲荣. 益气活血方治疗气虚血瘀型脑梗死38例疗效观察[J]. 新中医, 2006, 38(2):30-31.
	450	黄芪(Astragalus membranaceus)、当归（Angelica sinensis）、丹参(Salvia miltiorrhiza)、川芎(Ligusticum chuanxiong)、半夏(Pinellia ternata)、菖蒲（Acorus tatarinowii）、瓜蒌(Trichosanthes kirilowii)、陈皮(Citrus reticulata)、茯苓(Poria cocos)、地龙（Pheretima aspergillum）、甘草(Glycyrrhiza uralensis)	30/22/52	益气活血化痰通络法治疗脑梗死伴颈动脉粥样硬化斑块的疗效观察_赵军	2013	赵军, 伊红丽, 刘振伟,等. 益气活血化痰通络法治疗脑梗死伴颈动脉粥样硬化斑块的疗效观察[J]. 贵阳中医学院学报, 2013, 34(1):168-170.
	451	黄芪(Astragalus membranaceus)、丹参(Salvia miltiorrhiza)、鸡血藤(Spatholobus suberectus)、当归（Angelica sinensis）、赤芍(Paeoniae Rubra)、全蝎(Buthus martensii)、地龙（Pheretima aspergillum）、川芎(Ligusticum chuanxiong)、红花(Carthamus tinctorius)、桃仁(Prunus persica)	30/21/51	益气活血清窍汤治疗短暂脑缺血发作51例_张慧永	2015	张慧永. 益气活血清窍汤治疗短暂脑缺血发作51例[J]. 大家健康:学术版, 2015(12).
	452	黄芪(Astragalus membranaceus)、桃仁(Prunus persica)、红花(Carthamus tinctorius)、当归（Angelica sinensis）、赤芍(Paeoniae Rubra)、地龙（Pheretima aspergillum）、牛膝（Achyranthes bidentata）、三七(Panax notoginseng)、菖蒲（Acorus tatarinowii）、大黄(Rheum officinale)、全蝎(Buthus martensii)、白附子(Typhonium giganteum)、僵蚕(Bombyx mori)、水牛角(Bubalus bubalis)、地黄(Rehmannia glutinosa)、牡丹皮(Paeonia moutan)	13/17/30	益气活血清热法治疗脑梗死60例临床观察_罗霞	2010	罗霞. 益气活血清热法治疗脑梗死60例临床观察[J]. 辽宁中医杂志, 2010(12):2355-2357.
	453	黄芪(Astragalus membranaceus)、党参(Codonopsis pilosula)、天麻(Gastrodia elata)、全蝎(Buthus martensii)、丹参(Salvia miltiorrhiza)、当归（Angelica sinensis）、鸡血藤(Spatholobus suberectus)、白芍(Paeonia lactiflora)、地黄(Rehmannia glutinosa)、茯苓(Poria cocos)、白术(Atractylodes macrocephala)、橘红(Citrus reticulate)	18/12/30	益气活血汤治疗脑梗死30例疗效观察_梅丽俊	2010	梅丽俊. 益气活血汤治疗脑梗死30例疗效观察[J]. 实用中西医结合临床, 2010, 10(3):10-11.
	454	黄芪(Astragalus membranaceus)、当归（Angelica sinensis）、川芎(Ligusticum chuanxiong)、丹参(Salvia miltiorrhiza)、天麻(Gastrodia elata)、葛根(Pueraria lobata)、赤芍(Paeoniae Rubra)、杜仲(Eucommia ulmoides)、牛膝（Achyranthes bidentata）、三七(Panax notoginseng)、红花(Carthamus tinctorius)、地龙（Pheretima aspergillum）、豨签草(Siegesbeckia orientalis)、甘草(Glycyrrhiza uralensis)	19/11/30	益气活血通络汤治疗脑梗死恢复期30例疗效观察_张健	2013	张健. 益气活血通络汤治疗脑梗死恢复期30例疗效观察[J]. 湖南中医杂志, 2013, 29(4):38-39.
	455	黄芪(Astragalus membranaceus)、丹参(Salvia miltiorrhiza)、当归（Angelica sinensis）、赤芍(Paeoniae Rubra)、川芎(Ligusticum chuanxiong)、鸡血藤(Spatholobus suberectus)、红花(Carthamus tinctorius)、水蛭、全蝎(Buthus martensii)、地龙（Pheretima aspergillum）、蜈蚣(Centipede)、桑枝(Morus alba)、牛膝（Achyranthes bidentata）	32/28/60	益气活血通络汤治疗脑梗死恢复期60例的临床疗效_赖瑜梅	2009	赖瑜梅. 益气活血通络汤治疗脑梗死恢复期60例的临床疗效[J]. 四川中医, 2009(5):67-69.
	456	黄芪(Astragalus membranaceus)、当归（Angelica sinensis）、川芎(Ligusticum chuanxiong)、丹参(Salvia miltiorrhiza)、天麻(Gastrodia elata)、葛根(Pueraria lobata)、赤芍(Paeoniae Rubra)、杜仲(Eucommia ulmoides)、牛膝（Achyranthes bidentata）、红花(Carthamus tinctorius)、地龙（Pheretima aspergillum）、豨签草(Siegesbeckia orientalis)、甘草(Glycyrrhiza uralensis)	16/14/30	益气活血通络汤治疗脑梗死恢复期气虚血瘀证临床观察_张崇泉	2011	张崇泉, 肖奕, 赵瑞成. 益气活血通络汤治疗脑梗死恢复期气虚血瘀证临床观察[J]. 中医药导报, 2011, 17(2):13-15.
	457	黄芪(Astragalus membranaceus)、党参(Codonopsis pilosula)、当归（Angelica sinensis）、丹参(Salvia miltiorrhiza)、川芎(Ligusticum chuanxiong)、桃仁(Prunus persica)、红花(Carthamus tinctorius)、水蛭、地龙（Pheretima aspergillum）、菖蒲（Acorus tatarinowii）、半夏(Pinellia ternata)、天南星(Arisaema consanguineum)	21/9/30	益气活血通脉汤联合电针治疗脑梗死恢复期30例总结_左萍	2010	左萍. 益气活血通脉汤联合电针治疗脑梗死恢复期30例总结[J]. 湖南中医杂志, 2010, 26(4):10-12.
	458	黄芪(Astragalus membranaceus)、川芎(Ligusticum chuanxiong)、丹参(Salvia miltiorrhiza)、当归（Angelica sinensis）、红花(Carthamus tinctorius)、地龙（Pheretima aspergillum）、水蛭	46/34/80	益气活血中药联合康复治疗对脑梗死患者肢体功能及生活质量的影响_王高岸	2014	王高岸, 卢桂兰, 邱世光,等. 益气活血中药联合康复治疗对脑梗死患者肢体功能及生活质量的影响[J]. 中国实验方剂学杂志, 2014, 20(16):177-179.
	459	黄芪(Astragalus membranaceus)、人参(Panax ginseng)、当归（Angelica sinensis）、赤芍(Paeoniae Rubra)、桃仁(Prunus persica)、红花(Carthamus tinctorius)、川芎(Ligusticum chuanxiong)、地龙（Pheretima aspergillum）、水蛭、僵蚕(Bombyx mori)、菖蒲（Acorus tatarinowii）、麦冬(Ophiopogon japonicus)	43/37/80	益气脑络通汤治疗脑栓塞80例_王艳粉	2013	王艳粉. 益气脑络通汤治疗脑栓塞80例[J]. 中医研究, 2013, 26(11):38-39.
	460	黄芪(Astragalus membranaceus)、当归（Angelica sinensis）、桂枝(Cinnamomum cassia)、地龙（Pheretima aspergillum）、水蛭、牛膝（Achyranthes bidentata）、鸡血藤(Spatholobus suberectus)、川芎(Ligusticum chuanxiong)、丹参(Salvia miltiorrhiza)、桃仁(Prunus persica)、白术(Atractylodes macrocephala)、甘草(Glycyrrhiza uralensis)	16/14/30	益气祛瘀通脉汤治疗脑梗死30例_薛宏巍	2009	薛宏巍. 益气祛瘀通脉汤治疗脑梗死30例[J]. 中医研究, 2009, 22(5):47-48.
	461	黄芪(Astragalus membranaceus)、当归（Angelica sinensis）、桑枝(Morus alba)、豨签草(Siegesbeckia orientalis)、蒺藜(Tribulus terrestris)、蔓荆子(Vitex trifolia)、葛根(Pueraria lobata)、泽泻（Alisma orientalis）、地龙（Pheretima aspergillum）、珍珠(Cristaria plicata)母、甘草(Glycyrrhiza uralensis)	59/27/86	益气通络法治疗脑梗死86例体会_李才元	2002	李才元. 益气通络法治疗脑梗死86例体会[J]. 甘肃中医学院学报, 2002, 19(1):37-38.
	462	黄芪(Astragalus membranaceus)、丹参(Salvia miltiorrhiza)、桃仁(Prunus persica)、当归（Angelica sinensis）、川芎(Ligusticum chuanxiong)、葛根(Pueraria lobata)、银杏叶(Ginkgo Biloba)、茯苓(Poria cocos)、泽泻（Alisma orientalis）、猪苓(Polyporus umbellatus)、赤芍(Paeoniae Rubra)、红花(Carthamus tinctorius)、三七(Panax notoginseng)、水蛭	38/22/60	益气通络汤治疗脑梗死60例_王进德	2008	王进德. 益气通络汤治疗脑梗死60例[J]. 现代中医药, 2008, 28(6):11-12.
	463	黄芪(Astragalus membranaceus)、当归（Angelica sinensis）、水蛭、麦冬(Ophiopogon japonicus)、山楂(Crataegus pinnatifida)、地龙（Pheretima aspergillum）、菖蒲（Acorus tatarinowii）、地黄(Rehmannia glutinosa)、葛根(Pueraria lobata)、丹参(Salvia miltiorrhiza)、天南星(Arisaema consanguineum)、天竺黄(Polygonatum odoratum)	30/19/49	益气养阴化痰通络法拟方治疗糖尿病合并脑梗死疗效观察_李再叶	2012	李再叶. 益气养阴化痰通络法拟方治疗糖尿病合并脑梗死疗效观察[J]. 中医药临床杂志, 2012, 24(8):727-728.
	464	肉苁蓉(Desertliving Cistanche)、锁阳(Cynomorium songaricum)、巴戟天(Morinda officinalis)、桑椹(Morus alba)、地黄(Rehmannia glutinosa)、菖蒲（Acorus tatarinowii）、远志(Polygala tenuifolia)、鸡血藤(Spatholobus suberectus)、淫羊藿(Epimedium Herb)、路路通(Liquidambar formosana)、当归（Angelica sinensis）、川芎(Ligusticum chuanxiong)、牛膝（Achyranthes bidentata）、佛手	62/26/88	益肾通络法治疗老年脑梗死临床研究_张宪忠	2014	张宪忠, 刘成龙, 杨美霞,等. 益肾通络法治疗老年脑梗死临床研究[J]. 中国中医急症, 2014(11):2129-2130.
	465	银杏叶(Ginkgo Biloba)、丹参(Salvia miltiorrhiza)、三七(Panax notoginseng)、灯盏花(Erigeron breviscapus)、绞股蓝(Gynostemma pentaphyllum)、山楂(Crataegus pinnatifida)、龙脑香(DryobAlanops aromatica)	62	银丹心脑通胶囊辅助治疗急性脑梗死62例效果观察_徐晓筑	2011	徐晓筑, 周小玲. 银丹心脑通胶囊辅助治疗急性脑梗死62例效果观察[J]. 山东医药, 2011, 51(27):45-46.
	466	银杏叶(Ginkgo Biloba)、丹参(Salvia miltiorrhiza)、三七(Panax notoginseng)、灯盏花(Erigeron breviscapus)、绞股蓝(Gynostemma pentaphyllum)、山楂(Crataegus pinnatifida)、龙脑香(DryobAlanops aromatica)	25/25/50	银丹心脑通软胶囊治疗高血压合并脑梗死50例观察_陈胜男	2012	陈胜男, 洪勇, 熊晓玲. 银丹心脑通软胶囊治疗高血压合并脑梗死50例观察[J]. 实用中医药杂志, 2012, 28(12):1050-1051.
	467	银杏叶(Ginkgo Biloba)、丹参(Salvia miltiorrhiza)、三七(Panax notoginseng)、灯盏花(Erigeron breviscapus)、绞股蓝(Gynostemma pentaphyllum)、山楂(Crataegus pinnatifida)、龙脑香(DryobAlanops aromatica)	24/16/40	银丹心脑通软胶囊治疗急性脑梗死的疗效观察_潘燕	2012	潘燕. 银丹心脑通软胶囊治疗急性脑梗死的疗效观察[J]. 临床医药实践, 2012, 21(1):12-13.
	468	银杏叶(Ginkgo Biloba)、丹参(Salvia miltiorrhiza)、三七(Panax notoginseng)、灯盏花(Erigeron breviscapus)、绞股蓝(Gynostemma pentaphyllum)、山楂(Crataegus pinnatifida)、龙脑香(DryobAlanops aromatica)	14/12/26	银丹心脑通软胶囊治疗急性脑梗死临床疗效_吴浩	2011	吴浩. 银丹心脑通软胶囊治疗急性脑梗死临床疗效[J]. 新乡医学院学报, 2011, 28(6):762-763.
	469	银杏叶(Ginkgo Biloba)、丹参(Salvia miltiorrhiza)、三七(Panax notoginseng)、灯盏花(Erigeron breviscapus)、绞股蓝(Gynostemma pentaphyllum)、山楂(Crataegus pinnatifida)、龙脑香(DryobAlanops aromatica)	30/28/58	银丹心脑通软胶囊治疗脑梗死恢复期的疗效观察_黎黎	2014	黎黎, 张洪. 银丹心脑通软胶囊治疗脑梗死恢复期的疗效观察[J]. 中西医结合心脑血管病杂志, 2014(10):1224-1226.
	470	银杏叶(Ginkgo Biloba)、丹参(Salvia miltiorrhiza)、三七(Panax notoginseng)、灯盏花(Erigeron breviscapus)、绞股蓝(Gynostemma pentaphyllum)、山楂(Crataegus pinnatifida)、龙脑香(DryobAlanops aromatica)	38/19/57	银丹心脑通软胶囊治疗脑梗死恢复期瘀血阻络证的随机对照研究_吴智兵	2014	吴智兵, 赵性泉, 陈银环,等. 银丹心脑通软胶囊治疗脑梗死恢复期瘀血阻络证的随机对照研究[J]. 中国中西医结合杂志, 2014(11):1310-1314.
	471	银杏叶(Ginkgo Biloba)、丹参(Salvia miltiorrhiza)、三七(Panax notoginseng)、灯盏花(Erigeron breviscapus)、绞股蓝(Gynostemma pentaphyllum)、山楂(Crataegus pinnatifida)、龙脑香(DryobAlanops aromatica)	25/24/49	银丹心脑通软胶囊治疗糖尿病并发脑梗死后遗症的康复治疗作用_王克非	2012	王克非, 许珂, 宋艳琴. 银丹心脑通软胶囊治疗糖尿病并发脑梗死后遗症的康复治疗作用[J]. 中西医结合心脑血管病杂志, 2012, 10(1):121-123.
	472	银杏叶(Ginkgo Biloba)、丹参(Salvia miltiorrhiza)、三七(Panax notoginseng)、灯盏花(Erigeron breviscapus)、绞股蓝(Gynostemma pentaphyllum)、山楂(Crataegus pinnatifida)、龙脑香(DryobAlanops aromatica)	35/25/60	银丹心脑通治疗脑梗死的临床观察_阎伟	2007	阎伟, 贾晓颖, 刘百岩,等. 银丹心脑通治疗脑梗死的临床观察[J]. 中西医结合心脑血管病杂志, 2007, 5(2):121-122.
	473	银杏叶(Ginkgo Biloba)	22/18/40	银杏蜜环口服溶液治疗风痰瘀血证脑梗死临床研究_李广宣	2013	李广宣. 银杏蜜环口服溶液治疗风痰瘀血证脑梗死临床研究[J]. 中医学报, 2013, 28(5):737-738.
	474	银杏叶(Ginkgo Biloba)	26/21/47	银杏叶胶囊治疗脑梗死的临床疗效观察_吴良安	2009	吴良安, 张良兵. 银杏叶胶囊治疗脑梗死的临床疗效观察[J]. 现代中药研究与实践, 2009(6):68-69.
	475	银杏叶(Ginkgo Biloba)	31/19/40	银杏叶软胶囊对脑梗死临床疗效的分析_刘月萍	2006	刘月萍. 银杏叶软胶囊对脑梗死临床疗效的分析[J]. 中国实用内科杂志, 2006(s1):152-153.
	476	银杏叶(Ginkgo Biloba)	20/16/36	银杏叶提取物治疗急性脑梗死36例疗效观察_麦泉云	2006	麦泉云, 曹传伟. 银杏叶提取物治疗急性脑梗死36例疗效观察[J]. 疑难病杂志, 2006, 5(3):181-182.
	477	银杏叶(Ginkgo Biloba)	12/11/23	银杏叶提取物治疗急性脑梗死的临床研究_果春雨	2011	果春雨, 韩佩华, 金梅,等. 银杏叶提取物治疗急性脑梗死的临床研究[J]. 当代医学, 2011, 17(1):141-142.
	478	银杏叶(Ginkgo Biloba)	42/18/60	银杏叶治疗急性脑梗死的临床疗效观察_钱琳洁	2009	钱琳洁, 钱小光. 银杏叶治疗急性脑梗死的临床疗效观察[J]. 海峡药学, 2009, 21(6):187-188.
	479	银杏叶(Ginkgo Biloba)	42/18/61	银杏叶治疗脑梗死临床疗效观察_于淑晶	2008	于淑晶. 银杏叶治疗脑梗死临床疗效观察[J]. 中国现代药物应用, 2008, 2(23):94-95.
	480	银杏叶(Ginkgo Biloba)	15/9/24	用血塞通联合银丹心脑通软胶囊治疗脑梗死的疗效研究_乐颖娟	2015	乐颖娟. 用血塞通联合银丹心脑通软胶囊治疗脑梗死的疗效研究[J]. 当代医药论丛, 2015(1):255-256.
	481	鹿茸(Cervus elaphus)、巴戟天(Morinda officinalis)、地黄(Rehmannia glutinosa)、肉苁蓉(Desertliving Cistanche)、黄精(Polygonatum sibiricum)、天门冬(Asparagus cochinchinensis)、石斛(Dendrobium nobile)、丹参(Salvia miltiorrhiza)、鸡血藤(Spatholobus suberectus)、豨签草(Siegesbeckia orientalis)、川芎(Ligusticum chuanxiong)、地龙（Pheretima aspergillum）、黄芪(Astragalus membranaceus)	68/42/110	玉枢甘露饮治疗脑梗死恢复期临床观察_牛兴荣	2006	牛兴荣. 玉枢甘露饮治疗脑梗死恢复期临床观察[J]. 中国中医急症, 2006, 15(2):119-119.
	482	水蛭、地龙（Pheretima aspergillum）、天麻(Gastrodia elata)、大黄(Rheum officinale)、天南星(Arisaema consanguineum)	41/21/62	愈瘫灵胶囊治疗急性脑梗死风痰瘀阻证临床观察_袁建平	2009	袁建平, 王秀丽, 时冬. 愈瘫灵胶囊治疗急性脑梗死风痰瘀阻证临床观察[J]. 中国中医急症, 2009, 18(9):1395-1396.
	483	川芎(Ligusticum chuanxiong)、菖蒲（Acorus tatarinowii）、半夏(Pinellia ternata)、全蝎(Buthus martensii)、僵蚕(Bombyx mori)、天南星(Arisaema consanguineum)、茯神(Poria cocos)、陈皮(Citrus reticulata)、天麻(Gastrodia elata)、龙骨、牡蛎(Ostrea gigas)、夜交藤(Polygonum multiflorum)	21/22/43	针刺联合豁痰息痉汤治疗脑梗死合并癫痫临床研究_赵永顺	2015	赵永顺. 针刺联合豁痰息痉汤治疗脑梗死合并癫痫临床研究[J]. 中医学报, 2015(2):303-305.
	484	丹参(Salvia miltiorrhiza)、红花(Carthamus tinctorius)、川芎(Ligusticum chuanxiong)、水蛭	、28/15/43	针刺配合中药治疗急性脑梗死的临床对比研究_韩晓玲	2008	韩晓玲, 李娜, 周瑞华,等. 针刺配合中药治疗急性脑梗死的临床对比研究[J]. 潍坊医学院学报, 2008, 30(2):142-144.
	485	黄芪(Astragalus membranaceus)、赤芍(Paeoniae Rubra)、桃仁(Prunus persica)、川芎(Ligusticum chuanxiong)、当归（Angelica sinensis）、地龙（Pheretima aspergillum）、红花(Carthamus tinctorius)	24/14/38	针灸联合补阳还五汤加味治疗脑梗死的疗效观察_黄伟东	2014	黄伟东. 针灸联合补阳还五汤加味治疗脑梗死的疗效观察[J]. 中国医药科学, 2014(7):108-109.
	486	半夏(Pinellia ternata)、白术(Atractylodes macrocephala)、天麻(Gastrodia elata)、地龙（Pheretima aspergillum）、泽泻（Alisma orientalis）、全蝎(Buthus martensii)、菖蒲（Acorus tatarinowii）、川芎(Ligusticum chuanxiong)、丹参(Salvia miltiorrhiza)	31/29/60	针药并举治疗脑梗死的临床疗效观察_郝俊凤	2013	郝俊凤. 针药并举治疗脑梗死的临床疗效观察[J]. 黑龙江医学, 2013, 37(8).
		黄芪(Astragalus membranaceus)、地龙（Pheretima aspergillum）、桃仁(Prunus persica)、红花(Carthamus tinctorius)、当归（Angelica sinensis）、川芎(Ligusticum chuanxiong)、赤芍(Paeoniae Rubra)、全蝎(Buthus martensii)
		天麻(Gastrodia elata)、钩藤(Uncaria rhynchophylla)、石决明(Cristaria plicata)、牛膝（Achyranthes bidentata）、杜仲(Eucommia ulmoides)、黄岑(Scutellaria baicalensis)、栀子(Gardenia jasminoides)、龙胆草(Gentiana scabra)、益母草(Leonurus japonicus)、地龙（Pheretima aspergillum）、全蝎(Buthus martensii)
	487	金银花(Lonicera confuse)、连翘(Forsythia suspense)、黄岑(Scutellaria baicalensis)、栀子(Gardenia jasminoides)、天南星(Arisaema consanguineum)、瓜蒌(Trichosanthes kirilowii)、当归（Angelica sinensis）、大黄(Rheum officinale)、白术(Atractylodes macrocephala)、茯苓(Poria cocos)	21/11/32	针药结合解毒通腑法对脑梗死急性期痰热腑实证病人神经功能的影响_肖蕾	2007	肖蕾, 赵建国, 王立新,等. 针药结合解毒通腑法对脑梗死急性期痰热腑实证病人神经功能的影响[J]. 中西医结合心脑血管病杂志, 2007, 5(12):1168-1169.
	488	金银花(Lonicera confuse)、连翘(Forsythia suspense)、黄岑(Scutellaria baicalensis)、栀子(Gardenia jasminoides)、天南星(Arisaema consanguineum)、瓜蒌(Trichosanthes kirilowii)、当归（Angelica sinensis）、大黄(Rheum officinale)、白术(Atractylodes macrocephala)、茯苓(Poria cocos)	16/24/40	针药结合治疗急性脑梗死痰热腑实型便秘临床研究_肖蕾	2011	肖蕾, 王立新, 崔祺,等. 针药结合治疗急性脑梗死痰热腑实型便秘临床研究[J]. 解放军医药杂志, 2011, 23(1):15-17.
	489	当归（Angelica sinensis）、女贞子(Ligustrum lucidum)、赤芍(Paeoniae Rubra)、山楂(Crataegus pinnatifida)、川芎(Ligusticum chuanxiong)、红花(Carthamus tinctorius)、地龙（Pheretima aspergillum）、水蛭、黄芪(Astragalus membranaceus)、桃仁(Prunus persica)、丹参(Salvia miltiorrhiza)	41/26/67	针药结合治疗脑梗死67例_李抒云	2010	李抒云, 李杰. 针药结合治疗脑梗死67例[J]. 中国实用神经疾病杂志, 2010, 13(7):38-39.
	490	黄芪(Astragalus membranaceus)、赤芍(Paeoniae Rubra)、川芎(Ligusticum chuanxiong)、当归（Angelica sinensis）、地龙（Pheretima aspergillum）、桃仁(Prunus persica)、红花(Carthamus tinctorius)、丹参(Salvia miltiorrhiza)、水蛭、鸡血藤(Spatholobus suberectus)	20/10/30	针药结合治疗脑梗死的研究进展_武利娟	2011	武利娟, 刘轲(指导). 针药结合治疗脑梗死的研究进展[J]. 辽宁中医杂志, 2012(12):2518-2520.
	491	黄芪(Astragalus membranaceus)、党参(Codonopsis pilosula)、赤芍(Paeoniae Rubra)、白芍(Paeonia lactiflora)、川芎(Ligusticum chuanxiong)、红花(Carthamus tinctorius)、黄精(Polygonatum sibiricum)、地黄(Rehmannia glutinosa)、天南星(Arisaema consanguineum)、菖蒲（Acorus tatarinowii）、全蝎(Buthus martensii)、蜈蚣(Centipede)、地龙（Pheretima aspergillum）	56/12/68	针药综合治疗脑梗死68例疗效观察_郝志红	2014	郝志红. 针药综合治疗脑梗死68例疗效观察[J]. 中国民间疗法, 2014, 22(5):46-47.
	492	珍珠(Cristaria plicata)、石决明(Cristaria plicata)、龟板、白芍(Paeonia lactiflora)、水蛭、全蝎(Buthus martensii)、地龙（Pheretima aspergillum）、蜈蚣(Centipede)、土元、天竺黄(Polygonatum odoratum)、川芎(Ligusticum chuanxiong)	78/29/107	珍明五虫汤治疗脑梗死207例_周雪林	2009	周雪林, 王艳辉. 珍明五虫汤治疗脑梗死207例[J]. 河南中医, 2009, 29(5):471-472.
	493	石决明(Cristaria plicata)、牡蛎(Ostrea gigas)、赭石、天南星(Arisaema consanguineum)、半夏(Pinellia ternata)、红花(Carthamus tinctorius)、桃仁(Prunus persica)、菖蒲（Acorus tatarinowii）、郁金(Curcuma aromatica)、赤芍(Paeoniae Rubra)、白芍(Paeonia lactiflora)、橘红(Citrus reticulate)、茯苓(Poria cocos)、钩藤(Uncaria rhynchophylla)、桑枝(Morus alba)	17/15/32	镇肝复遂汤加减治疗脑梗死临床研究_李树斌	2015	李树斌. 镇肝复遂汤加减治疗脑梗死临床研究[J]. 河南中医, 2015, 35(11):2640-2641.
	494	牛膝（Achyranthes bidentata）、赭石、龙骨、牡蛎(Ostrea gigas)、龟板、白芍(Paeonia lactiflora)、地龙（Pheretima aspergillum）、玄参(Scrophularia ningpoensis)、三七(Panax notoginseng)、菖蒲（Acorus tatarinowii）、远志(Polygala tenuifolia)、钩藤(Uncaria rhynchophylla)、牡丹皮(Paeonia moutan)、天南星(Arisaema consanguineum)、麦芽(Hordeum vulgare)、甘草(Glycyrrhiza uralensis)	38/8/46	镇肝熄风汤加减治疗出血性脑卒中46例_管民俭	2006	管民俭. 镇肝熄风汤加减治疗出血性脑卒中46例[J]. 陕西中医, 2006, 27(7):822-823.
	495	白芍(Paeonia lactiflora)、天冬、玄参(Scrophularia ningpoensis)、枸杞(Lycium chinense)、龙骨、牡蛎(Ostrea gigas)、龟板、赭石、牛膝（Achyranthes bidentata）、当归（Angelica sinensis）、天麻(Gastrodia elata)、钩藤(Uncaria rhynchophylla)、麦芽(Hordeum vulgare)、川楝子(Melia toosendan)、甘草(Glycyrrhiza uralensis)	18/16/34	镇肝熄风汤加味治疗中风阴虚风动型疗效观察_李录山	2014	李录山. 镇肝熄风汤加味治疗中风阴虚风动型疗效观察[J]. 中国实用神经疾病杂志, 2014, 17(3):93-94.
	496	牛膝（Achyranthes bidentata）、赭石、龙骨、牡蛎(Ostrea gigas)、龟板、杭芍、玄参(Scrophularia ningpoensis)、天门冬(Asparagus cochinchinensis)、川楝子(Melia toosendan)、麦芽(Hordeum vulgare)、茵陈(Artemisia capillaries)、甘草(Glycyrrhiza uralensis)	32/28/60	镇肝熄风汤治疗脑梗死60例临床疗效观察_冯乐文	2015	冯乐文, 张慎听, 王焕颖. 镇肝熄风汤治疗脑梗死60例临床疗效观察[J]. 宁夏医学杂志, 2015, 37(8):753-754.
	497	牛膝（Achyranthes bidentata）、赭石、龙骨、牡蛎(Ostrea gigas)、龟板、白芍(Paeonia lactiflora)、玄参(Scrophularia ningpoensis)、天门冬(Asparagus cochinchinensis)、麦芽(Hordeum vulgare)、川楝子(Melia toosendan)、甘草(Glycyrrhiza uralensis)	26/14/40	镇肝熄风汤治疗脑梗死疗效观察_刘政	2005	刘政, 程正合. 镇肝熄风汤治疗脑梗死疗效观察[J]. 浙江中西医结合杂志, 2005, 15(2):124-124.
	498	牛膝（Achyranthes bidentata）、赭石、龙骨、牡蛎(Ostrea gigas)、龟板、白芍(Paeonia lactiflora)、玄参(Scrophularia ningpoensis)、天门冬(Asparagus cochinchinensis)、麦芽(Hordeum vulgare)、川楝子(Melia toosendan)、茵陈(Artemisia capillaries)、甘草(Glycyrrhiza uralensis)	20/12/32	镇肝熄风汤治疗阴虚风动型脑梗死临床观察_吴晓慧	2011	吴晓慧, 平启年. 镇肝熄风汤治疗阴虚风动型脑梗死临床观察[J]. 中外医学研究, 2011, 09(28):59-60.
	499	牛膝（Achyranthes bidentata）、赭石、龙骨、牡蛎(Ostrea gigas)、龟板、白芍(Paeonia lactiflora)、玄参(Scrophularia ningpoensis)、天门冬(Asparagus cochinchinensis)、麦芽(Hordeum vulgare)、川楝子(Melia toosendan)、茵陈(Artemisia capillaries)、甘草(Glycyrrhiza uralensis)	、20/40/60	镇肝熄风汤治疗阴虚阳亢型脑梗死后头痛60例临床观察_成谷华	2015	成谷华, 平启年. 镇肝熄风汤治疗阴虚阳亢型脑梗死后头痛60例临床观察[J]. 中外医学研究, 2011, 09(15):71-71.
	500	甘草(Glycyrrhiza uralensis)、党参(Codonopsis pilosula)、地黄(Rehmannia glutinosa)、桂枝(Cinnamomum cassia)、阿胶、麦冬(Ophiopogon japonicus)、麻仁、大枣(Ziziphus jujuba)、生姜(Zingiber officinale)	20/15/35	炙甘草汤加减配合针刺治疗脑梗死并房颤的观察_黄云声	2013	黄云声, 聂斌, 池响峰. 炙甘草汤加减配合针刺治疗脑梗死并房颤的观察[J]. 贵阳中医学院学报, 2013, 35(5):85-87.
	501	黄芪(Astragalus membranaceus)、人参(Panax ginseng)、天麻(Gastrodia elata)、丹参(Salvia miltiorrhiza)、红花(Carthamus tinctorius)、葛根(Pueraria lobata)、川芎(Ligusticum chuanxiong)、菖蒲（Acorus tatarinowii）、郁金(Curcuma aromatica)、水蛭、龙脑香(DryobAlanops aromatica)、乌梢蛇	29/35/64	蛭蛇通络胶囊治疗脑梗死恢复期64例_游小江	2012	游小江. 蛭蛇通络胶囊治疗脑梗死恢复期64例[J]. 中国医药指南, 2012, 10(21):627-628.
	502	黄芪(Astragalus membranaceus)、党参(Codonopsis pilosula)、三七(Panax notoginseng)、水蛭、当归（Angelica sinensis）、地龙（Pheretima aspergillum）、川芎(Ligusticum chuanxiong)	16/14/30	中风I号胶囊治疗脑梗死30例的临床研究_朱天民	2004	朱天民, 孙宏. 中风Ⅰ号胶囊治疗脑梗死30例的临床研究[J]. 现代中西医结合杂志, 2004, 13(7):893-894.
	503	当归（Angelica sinensis）、川芎(Ligusticum chuanxiong)、牛膝（Achyranthes bidentata）、鸡血藤(Spatholobus suberectus)、全蝎(Buthus martensii)、蜈蚣(Centipede)、地龙（Pheretima aspergillum）、天麻(Gastrodia elata)、钩藤(Uncaria rhynchophylla)、天南星(Arisaema consanguineum)、天竺黄(Polygonatum odoratum)、僵蚕(Bombyx mori)、菖蒲（Acorus tatarinowii）、甘草(Glycyrrhiza uralensis)	59/41/100	中风病(脑梗死)急性期中医药疗法的运用及效益研究_张善举	2013	张善举, 韩冠先, 李瑞垣,等. 中风病(脑梗死)急性期中医药疗法的运用及效益研究[J]. 现代中西医结合杂志, 2013, 22(1):3-5.
	504	黄芪(Astragalus membranaceus)、当归（Angelica sinensis）、地龙（Pheretima aspergillum）、红花(Carthamus tinctorius)、牛膝（Achyranthes bidentata）、桃仁(Prunus persica)、葛根(Pueraria lobata)、僵蚕(Bombyx mori)、山楂(Crataegus pinnatifida)、甘草(Glycyrrhiza uralensis)	16/12/28	中风方治疗脑梗死临床研究_徐青	2006	徐青, 马卫琴, 宋忠耿,等. 中风方治疗脑梗死临床研究[J]. 浙江中西医结合杂志, 2006, 16(2):82-83.
		半夏(Pinellia ternata)、白术(Atractylodes macrocephala)、茯苓(Poria cocos)、陈皮(Citrus reticulata)、菖蒲（Acorus tatarinowii）、郁金(Curcuma aromatica)、牛膝（Achyranthes bidentata）、天南星(Arisaema consanguineum)、僵蚕(Bombyx mori)、鸡血藤(Spatholobus suberectus)、甘草(Glycyrrhiza uralensis)	20/12/32
	505	半夏(Pinellia ternata)、陈皮(Citrus reticulata)、茯苓(Poria cocos)、白术(Atractylodes macrocephala)、泽兰(Lycopus lucidus)、泽泻（Alisma orientalis）、荷叶(Nelumbo nucifera)、菖蒲（Acorus tatarinowii）、川芎(Ligusticum chuanxiong)、穿山甲(Manis pentadactyla)、天麻(Gastrodia elata)、全蝎(Buthus martensii)	22/14/36	中风防治灵II号方治疗痰湿蒙神型脑梗死临床研究_王改凤	2012	王改凤, 张社峰, 李文涛. 中风防治灵Ⅱ号方治疗痰湿蒙神型脑梗死临床研究[J]. 长春中医药大学学报, 2012, 28(6):972-973.
	506	太子参(Pseudostellaria heterophylla)、何首乌(Polygonum multiflorum)、大黄(Rheum officinale)、决明子(Cassia tora)、天南星(Arisaema consanguineum)、水蛭、天麻(Gastrodia elata)、全蝎(Buthus martensii)	32/34/66	中风防治灵I号治疗气虚血瘀型脑梗死66例_吴玉红	2013	吴玉红, 王松龄. 中风防治灵Ⅰ号治疗气虚血瘀型脑梗死66例[J]. 中医研究, 2013, 26(4):16-18.
	507	五爪龙(Ipomoea cairica)、桃仁(Prunus persica)、红花(Carthamus tinctorius)、半夏(Pinellia ternata)、陈皮(Citrus reticulata)、当归（Angelica sinensis）、地龙（Pheretima aspergillum）、赤芍(Paeoniae Rubra)、川芎(Ligusticum chuanxiong)、菖蒲（Acorus tatarinowii）、莱菔子(Raphanus sativus)、瓜蒌(Trichosanthes kirilowii)	27/33/60	中风复元汤治疗脑梗死恢复期60例总结_周嘉澄	2009	周嘉澄, 刘悦, 林延. 中风复元汤治疗脑梗死恢复期60例总结[J]. 湖南中医杂志, 2009, 25(5):14-14.
	508	黄芪(Astragalus membranaceus)、当归（Angelica sinensis）、丹参(Salvia miltiorrhiza)、赤芍(Paeoniae Rubra)、川芎(Ligusticum chuanxiong)、桃仁(Prunus persica)、红花(Carthamus tinctorius)、地龙（Pheretima aspergillum）、水蛭、大黄(Rheum officinale)、瓜蒌(Trichosanthes kirilowii)、天南星(Arisaema consanguineum)、天麻(Gastrodia elata)、牛膝（Achyranthes bidentata）	25/23/48	中风合剂治疗脑梗死48例_张义才	2008	张义才. 中风合剂治疗脑梗死48例[J]. 中国中医药现代远程教育, 2008, 6(5):476-476.
	509	川芎(Ligusticum chuanxiong)、土元、菖蒲（Acorus tatarinowii）、郁金(Curcuma aromatica)、黄连(Coptis chinensis)、远志(Polygala tenuifolia)、天南星(Arisaema consanguineum)	13/19/32	中风回语丹治疗急性脑梗死失语症32例临床观察_杨海芳	2007	杨海芳, 文龙龙, 龚建文,等. 中风回语丹治疗急性脑梗死失语症32例临床观察[J]. 湖南中医药大学学报, 2007, 27(4):52-54.
	510	黄芪(Astragalus membranaceus)、当归（Angelica sinensis）、川芎(Ligusticum chuanxiong)、桃仁(Prunus persica)、红花(Carthamus tinctorius)、赤芍(Paeoniae Rubra)、地龙（Pheretima aspergillum）、僵蚕(Bombyx mori)、全蝎(Buthus martensii)、水蛭、丹参(Salvia miltiorrhiza)、白芥子(Sinapis arvensis)、白附子(Typhonium giganteum)、青皮(Citrus reticulate)、桂枝(Cinnamomum cassia)、杜仲(Eucommia ulmoides)、桑寄生(Taxillus chinensis)、淫羊藿(Epimedium Herb)	32/30/62	中风煎方治疗脑梗死急性期临床观察_李乐军	2014	李乐军, 李玉梅, 黄蓉,等. 中风煎方治疗脑梗死急性期临床观察[J]. 中国中医急症, 2014, 23(6):1038-1039.
	511	黄芪(Astragalus membranaceus)、水蛭	85/65/150	中风康胶囊治疗脑梗死150例疗效分析_赵超蓉	2002	赵超蓉, 郑超英, 原金隆. 中风康胶囊治疗脑梗死150例疗效分析[J]. 实用中医药杂志, 2002, 18(5):5-5.
	512	枸杞(Lycium chinense)、牛膝（Achyranthes bidentata）、川芎(Ligusticum chuanxiong)、水蛭、地龙（Pheretima aspergillum）、橘络(Citrus reticulate)、天南星(Arisaema consanguineum)、菖蒲（Acorus tatarinowii）、龙脑香(DryobAlanops aromatica)	65/59/124	中风康治疗脑梗死临床疗效观察_杨牧祥	2006	杨牧祥, 王长垠, 于文涛,等. 中风康治疗脑梗死临床疗效观察[J]. 中医药临床杂志, 2006, 18(4):338-339.
	513	地黄(Rehmannia glutinosa)、山茱萸(Cornus officinalis)、赤芍(Paeoniae Rubra)、地龙（Pheretima aspergillum）、川芎(Ligusticum chuanxiong)、红花(Carthamus tinctorius)、山药(Dioscorea opposita)、泽泻（Alisma orientalis）、牡丹皮(Paeonia moutan)、茯苓(Poria cocos)	20/11/31	中风口服液对脑梗死(中风病)患者神经功能的影响_叶宗果	2009	叶宗果, 严浩成, 潘红英. 中风口服液对脑梗死(中风病)患者神经功能的影响[J]. 河北中医药学报, 2009, 24(1):43-44.
	514	人参(Panax ginseng)、三七(Panax notoginseng)、川芎(Ligusticum chuanxiong)、大黄(Rheum officinale)	18//17/35	中风醒脑口服液治疗急性脑梗死35例_黄青松	2010	黄青松, 吴建英. 中风醒脑口服液治疗急性脑梗死35例[J]. 中国中医急症, 2010, 19(6):1019-1020.
	515	人参(Panax ginseng)、三七(Panax notoginseng)、川芎(Ligusticum chuanxiong)、大黄(Rheum officinale)	22/18/40	中风醒脑液治疗脑梗死出血的临床观察_韩明达	2015	韩明达. 中风醒脑液治疗脑梗死出血的临床观察[J]. 海峡药学, 2015(3):99-101.
	516	半夏(Pinellia ternata)、橘红(Citrus reticulate)、枳实(Citrus aurantium)、天南星(Arisaema consanguineum)、菖蒲（Acorus tatarinowii）、远志(Polygala tenuifolia)、茯苓(Poria cocos)、大黄(Rheum officinale)、川芎(Ligusticum chuanxiong)、桃仁(Prunus persica)、红花(Carthamus tinctorius)、牛膝（Achyranthes bidentata）、鸡血藤(Spatholobus suberectus)、水蛭、豨签草(Siegesbeckia orientalis)、全蝎(Buthus martensii)、穿山甲(Manis pentadactyla)	70	中风醒神合剂治疗脑梗死临床观察_吕晓洲	2010	吕晓洲. 中风醒神合剂治疗脑梗死临床观察[J]. 中国中医急症, 2010, 19(4):554-554.
	517	黄芪(Astragalus membranaceus)、淫羊藿(Epimedium Herb)、川芎(Ligusticum chuanxiong)、何首乌(Polygonum multiflorum)、菖蒲（Acorus tatarinowii）、水蛭、三七(Panax notoginseng)、益智仁（Alpinia oxyphylla）	22/20/42	中风益智方治疗脑梗死后智能障碍临床观察_李瑞琴	2009	李瑞琴, 张宝霞, 张金生. 中风益智方治疗脑梗死后智能障碍临床观察[J]. 新中医, 2009(8):30-32.
	518	黄芪(Astragalus membranaceus)、丹参(Salvia miltiorrhiza)、川芎(Ligusticum chuanxiong)、地龙（Pheretima aspergillum）、当归（Angelica sinensis）、红花(Carthamus tinctorius)、桃仁(Prunus persica)、赤芍(Paeoniae Rubra)、蜈蚣(Centipede)	28/12/40	中西医结合治疗脑梗死40例_沈芳	2002	沈芳. 中西医结合治疗脑梗死40例[J]. 南通大学学报:医学版, 2002, 22(4):464-464.
	519	赤芍(Paeoniae Rubra)、川芎(Ligusticum chuanxiong)、地龙（Pheretima aspergillum）、桃仁(Prunus persica)、丹参(Salvia miltiorrhiza)、牛膝（Achyranthes bidentata）、黄芪(Astragalus membranaceus)、当归（Angelica sinensis）、红花(Carthamus tinctorius)、水蛭、蜈蚣(Centipede)、全蝎(Buthus martensii)	46/32/78	中药方加减治疗早期脑梗死的疗效观察_李伟文	2015	李伟文. 中药方加减治疗早期脑梗死的疗效观察[J]. 当代临床医刊, 2015(2):1347-1348.
	520	半夏(Pinellia ternata)、陈皮(Citrus reticulata)、赤芍(Paeoniae Rubra)、天南星(Arisaema consanguineum)、菖蒲（Acorus tatarinowii）、枳实(Citrus aurantium)、竹茹(Bamboo Shavings)、丹参(Salvia miltiorrhiza)、水蛭、全蝎(Buthus martensii)、地龙（Pheretima aspergillum）	23/17/40	中药基本方分型论治对脑梗死治疗作用的观察_蔡秀英	2006	蔡秀英. 中药基本方分型论治对脑梗死治疗作用的观察[J]. 中医药临床杂志, 2006, 18(4):340-341.
		黄芪(Astragalus membranaceus)、川芎(Ligusticum chuanxiong)、赤芍(Paeoniae Rubra)、地龙（Pheretima aspergillum）、当归（Angelica sinensis）、桃仁(Prunus persica)、红花(Carthamus tinctorius)、水蛭、全蝎(Buthus martensii)
		天麻(Gastrodia elata)、钩藤(Uncaria rhynchophylla)、石决明(Cristaria plicata)、牛膝（Achyranthes bidentata）、栀子(Gardenia jasminoides)、白芍(Paeonia lactiflora)、地黄(Rehmannia glutinosa)、桑寄生(Taxillus chinensis)、水蛭、全蝎(Buthus martensii)、地龙（Pheretima aspergillum）
	521	黄芪(Astragalus membranaceus)、党参(Codonopsis pilosula)、赤芍(Paeoniae Rubra)、桃仁(Prunus persica)、红花(Carthamus tinctorius)、菖蒲（Acorus tatarinowii）、牛膝（Achyranthes bidentata）、全蝎(Buthus martensii)、桂枝(Cinnamomum cassia)	2010-08-18	中药结合针灸治疗脑梗死的临床观察_付玉	2014	付玉. 中药结合针灸治疗脑梗死的临床观察[J]. 中国医药科学, 2014(6):122-124.
	522	当归（Angelica sinensis）、桃仁(Prunus persica)、红花(Carthamus tinctorius)、甘草(Glycyrrhiza uralensis)、川芎(Ligusticum chuanxiong)、牛膝（Achyranthes bidentata）、天麻(Gastrodia elata)、水蛭	57/53/110	中药配方颗粒脑缺血散治疗脑梗死的临床研究_刘灿珍	2014	刘灿珍, 李光杰, 李睿,等. 中药配方颗粒脑缺血散治疗脑梗死的临床研究[J]. 中医临床研究, 2014(20):12-13.
	523	天麻(Gastrodia elata)、当归（Angelica sinensis）、川芎(Ligusticum chuanxiong)	16/14/30	中药配方颗粒天麻、当归（Angelica sinensis）、川芎治疗小脑梗死疗效观察及对血液流变学的影响_王永凤	2010	王永凤, 张军生, 张建涛,等. 中药配方颗粒天麻、当归（Angelica sinensis）、川芎治疗小脑梗死疗效观察及对血液流变学的影响[J]. 河北中医, 2010, 32(11):1623-1624.
	524	黄芪(Astragalus membranaceus)、栀子(Gardenia jasminoides)、黄精(Polygonatum sibiricum)、菊花(Chrysanthemum morifolium)、蒲公英(Taraxacum mongolicum)、当归（Angelica sinensis）、地黄(Rehmannia glutinosa)、白芍(Paeonia lactiflora)、玄参(Scrophularia ningpoensis)、麦冬(Ophiopogon japonicus)	47/19/66	中药清热养阴治疗急性脑梗死66例临床分析_陈伟	2004	陈伟, 刘磊, 王启典. 中药清热养阴治疗急性脑梗死66例临床分析[J]. 中医药临床杂志, 2004, 16(4):301-302.
	525	当归（Angelica sinensis）、地黄(Rehmannia glutinosa)、川芎(Ligusticum chuanxiong)、黄岑(Scutellaria baicalensis)、白芍(Paeonia lactiflora)、栀子(Gardenia jasminoides)、玄参(Scrophularia ningpoensis)、菊花(Chrysanthemum morifolium)、牡丹皮(Paeonia moutan)、麦冬(Ophiopogon japonicus)、山茱萸(Cornus officinalis)、五味子(Schisandra chinensis)、甘草(Glycyrrhiza uralensis)	58/24/82	中药清热养阴治疗急性脑梗死疗效观察_陈伟	2010	陈伟, 付耀武, 徐兵. 中药清热养阴治疗急性脑梗死疗效观察[J]. 中医药临床杂志, 2010, 22(2):129-130.
	526	黄芪(Astragalus membranaceus)、当归（Angelica sinensis）、赤芍(Paeoniae Rubra)、川芎(Ligusticum chuanxiong)、桃仁(Prunus persica)、红花(Carthamus tinctorius)、地龙（Pheretima aspergillum）	300	中药汤剂联合疏血通在脑梗死患者的临床应用分析_牟庆梅	2014	牟庆梅. 中药汤剂联合疏血通在脑梗死患者的临床应用分析[J]. 内蒙古中医药, 2014, 33(18):37-37.
	527	黄芪(Astragalus membranaceus)、赤芍(Paeoniae Rubra)、川芎(Ligusticum chuanxiong)、当归（Angelica sinensis）、地龙（Pheretima aspergillum）、桃仁(Prunus persica)、红花(Carthamus tinctorius)、穿山甲(Manis pentadactyla)、水蛭、菖蒲（Acorus tatarinowii）、远志(Polygala tenuifolia)、僵蚕(Bombyx mori)、牛膝（Achyranthes bidentata）	40/25/65	中药汤剂与银杏叶注射液合用治疗脑梗死65例_郭玉红	2011	郭玉红. 中药汤剂与银杏叶注射液合用治疗脑梗死65例[J]. 中国中医药现代远程教育, 2011, 09(6):31-32.
	528	黄芪(Astragalus membranaceus)、当归（Angelica sinensis）、川芎(Ligusticum chuanxiong)、赤芍(Paeoniae Rubra)、地龙（Pheretima aspergillum）、桃仁(Prunus persica)、红花(Carthamus tinctorius)	16/24/40	中药益气活血法对缺血性脑卒中微栓子的调节作用_吴海波	2014	吴海波, 张云云, 陈磊,等. 中药益气活血法对缺血性脑卒中微栓子的调节作用[J]. 中西医结合心脑血管病杂志, 2014(5):578-579.
	529	天麻(Gastrodia elata)、钩藤(Uncaria rhynchophylla)、苍术(Atractylodes lancea)、半夏(Pinellia ternata)、天南星(Arisaema consanguineum)、牛膝（Achyranthes bidentata）、桃仁(Prunus persica)、大黄(Rheum officinale)、僵蚕(Bombyx mori)、赭石	14/16/30	中医辨证治疗急性脑梗死临床研究_孙志慧	2011	孙志慧, 吴明华. 中医辨证治疗急性脑梗死临床研究[J]. 中西医结合心脑血管病杂志, 2011, 09(4):425-426.
		天南星(Arisaema consanguineum)、栝楼(Trichosanthes kirilowii)、大黄(Rheum officinale)、芒硝	15/15/30
		黄芪(Astragalus membranaceus)、当归（Angelica sinensis）、苍术(Atractylodes lancea)、地龙（Pheretima aspergillum）、川芎(Ligusticum chuanxiong)、桃仁(Prunus persica)、红花(Carthamus tinctorius)	15/15/30
		白芍(Paeonia lactiflora)、天门冬(Asparagus cochinchinensis)、玄参(Scrophularia ningpoensis)、龟板、赭石、川楝子(Melia toosendan)、茵陈(Artemisia capillaries)、龙骨、牡蛎(Ostrea gigas)、麦芽(Hordeum vulgare)、牛膝（Achyranthes bidentata）、甘草(Glycyrrhiza uralensis)	12/18/30
	530	黄芪(Astragalus membranaceus)、丹参(Salvia miltiorrhiza)、川芎(Ligusticum chuanxiong)、苍术(Atractylodes lancea)、桃仁(Prunus persica)、红花(Carthamus tinctorius)、当归（Angelica sinensis）、地龙（Pheretima aspergillum）、甘草(Glycyrrhiza uralensis)	68	中医辨证治疗脑梗死68例临床效果观察_薛立梅	2014	薛立梅. 中医辨证治疗脑梗死68例临床效果观察[J]. 哈尔滨医药, 2014(5):312-312.
		玄参(Scrophularia ningpoensis)、地黄(Rehmannia glutinosa)、赤芍(Paeoniae Rubra)、桃仁(Prunus persica)、远志(Polygala tenuifolia)、五味子(Schisandra chinensis)、麦冬(Ophiopogon japonicus)、巴戟天(Morinda officinalis)、红花(Carthamus tinctorius)、甘草(Glycyrrhiza uralensis)、桔梗(Platycodon grandiflorum)
		葛根(Pueraria lobata)、茯苓(Poria cocos)、牛膝（Achyranthes bidentata）、陈皮(Citrus reticulata)、枳实(Citrus aurantium)、当归（Angelica sinensis）、川芎(Ligusticum chuanxiong)、半夏(Pinellia ternata)、陈皮(Citrus reticulata)、桃仁(Prunus persica)、竹茹(Bamboo Shavings)、红花(Carthamus tinctorius)、天南星(Arisaema consanguineum)、远志(Polygala tenuifolia)
		丹参(Salvia miltiorrhiza)、川芎(Ligusticum chuanxiong)、牛膝（Achyranthes bidentata）、地龙（Pheretima aspergillum）、何首乌(Polygonum multiflorum)、山茱萸(Cornus officinalis)、银杏叶(Ginkgo Biloba)
		丹参(Salvia miltiorrhiza)、厚朴(Magnolia officinalis)、瓜蒌(Trichosanthes kirilowii)、郁金(Curcuma aromatica)、桃仁(Prunus persica)、大黄(Rheum officinale)、红花(Carthamus tinctorius)、天南星(Arisaema consanguineum)、桔梗(Platycodon grandiflorum)、芒硝、甘草(Glycyrrhiza uralensis)
	531	黄芪(Astragalus membranaceus)、川芎(Ligusticum chuanxiong)、当归（Angelica sinensis）、地黄(Rehmannia glutinosa)、丹参(Salvia miltiorrhiza)、水蛭、绞股蓝(Gynostemma pentaphyllum)、牛膝（Achyranthes bidentata）、天麻(Gastrodia elata)、地龙（Pheretima aspergillum）	28/17/45	中医辨证治疗脑梗死的45例临床观察_张艳	2011	张艳. 中医辨证治疗脑梗死的45例临床观察[J]. 世界中西医结合杂志, 2011, 06(2):145-147.
	532	天麻(Gastrodia elata)、苍术(Atractylodes lancea)、半夏(Pinellia ternata)、天南星(Arisaema consanguineum)、牛膝（Achyranthes bidentata）、桃仁(Prunus persica)、大黄(Rheum officinale)、僵蚕(Bombyx mori)、赭石、钩藤(Uncaria rhynchophylla)	26/15/41	中医辨证治疗脑梗死的临床效果研究_李璟怡	2014	李璟怡, 汪洋, 毕晓君,等. 中医辨证治疗脑梗死的临床效果研究[J]. 中外医疗, 2014(23):157-158.
		天南星(Arisaema consanguineum)、栝楼(Trichosanthes kirilowii)、大黄(Rheum officinale)、芒硝
		当归（Angelica sinensis）、赤芍(Paeoniae Rubra)、地龙（Pheretima aspergillum）、川芎(Ligusticum chuanxiong)、桃仁(Prunus persica)、红花(Carthamus tinctorius)、黄蔑
	533	天麻(Gastrodia elata)、钩藤(Uncaria rhynchophylla)、黄岑(Scutellaria baicalensis)、石决明(Cristaria plicata)、地黄(Rehmannia glutinosa)、石斛(Dendrobium nobile)、桑寄生(Taxillus chinensis)、何首乌(Polygonum multiflorum)、茯苓(Poria cocos)、僵蚕(Bombyx mori)、地龙（Pheretima aspergillum）、水蛭	20/10/30	中医辨证治疗脑梗死合并糖尿病疗效观察_吴明华	2011	吴明华, 赵树良, 江淑婷. 中医辨证治疗脑梗死合并糖尿病疗效观察[J]. 四川中医, 2011(10):76-78.
		天南星(Arisaema consanguineum)、天竺黄(Polygonatum odoratum)、川芎(Ligusticum chuanxiong)、赤芍(Paeoniae Rubra)、天麻(Gastrodia elata)、钩藤(Uncaria rhynchophylla)、石斛(Dendrobium nobile)、僵蚕(Bombyx mori)、地龙（Pheretima aspergillum）、水蛭	14/16/30
		桃仁(Prunus persica)、大黄(Rheum officinale)、芒硝、枳实(Citrus aurantium)、牡丹皮(Paeonia moutan)、黄岑(Scutellaria baicalensis)、赤芍(Paeoniae Rubra)、瓜蒌(Trichosanthes kirilowii)、牛膝（Achyranthes bidentata）、郁金(Curcuma aromatica)、水蛭、天南星(Arisaema consanguineum)	18/12/30
		黄芪(Astragalus membranaceus)、川芎(Ligusticum chuanxiong)、桃仁(Prunus persica)、红花(Carthamus tinctorius)、当归（Angelica sinensis）、赤芍(Paeoniae Rubra)、僵蚕(Bombyx mori)、地龙（Pheretima aspergillum）	14/16/30
		赭石、龙骨、白芍(Paeonia lactiflora)、天门冬(Asparagus cochinchinensis)、牛膝（Achyranthes bidentata）、牡蛎(Ostrea gigas)、玄参(Scrophularia ningpoensis)、龟板、僵蚕(Bombyx mori)、地龙（Pheretima aspergillum）、甘草(Glycyrrhiza uralensis)	18/12/30
	534	当归（Angelica sinensis）、黄芪(Astragalus membranaceus)、赤芍(Paeoniae Rubra)、川芎(Ligusticum chuanxiong)、桃仁(Prunus persica)、郁金(Curcuma aromatica)、红花(Carthamus tinctorius)、僵蚕(Bombyx mori)、远志(Polygala tenuifolia)、地龙（Pheretima aspergillum）、牛膝（Achyranthes bidentata）、菖蒲（Acorus tatarinowii）、甘草(Glycyrrhiza uralensis)	39/33/72	中医活血化瘀法辨证施治脑梗死72例临床疗效分析_何威	2014	何威, 赵京红, 孙冬阳. 中医活血化瘀法辨证施治脑梗死72例临床疗效分析[J]. 中国医药指南, 2014(36):231-232.
	535	全蝎(Buthus martensii)、地龙（Pheretima aspergillum）、天南星(Arisaema consanguineum)、半夏(Pinellia ternata)、天麻(Gastrodia elata)、钩藤(Uncaria rhynchophylla)、白术(Atractylodes macrocephala)、茯苓(Poria cocos)、菖蒲（Acorus tatarinowii）、忍冬藤(Lonicera japonica)、牛膝（Achyranthes bidentata）、丹参(Salvia miltiorrhiza)、当归（Angelica sinensis）	32/28/60	中医药不同时机介入治疗脑梗死急性期_赵凯	2014	赵凯. 中医药不同时机介入治疗脑梗死急性期[J]. 吉林中医药, 2014, 34(6).
	536	佛手柑(Citrus medica)、桔梗(Platycodon grandiflorum)、柴胡(Bupleurum scorzonerifolium)、当归（Angelica sinensis）、川芎(Ligusticum chuanxiong)、赤芍(Paeoniae Rubra)、白芍(Paeonia lactiflora)、郁金(Curcuma aromatica)、牛膝（Achyranthes bidentata）、夜交藤(Polygonum multiflorum)	50	中医药结合认知行为疗法在老年脑卒中抑郁症患者康复过程中的作用_朱志红	2009	朱志红, 贾春霞, 张宇燕. 中医药结合认知行为疗法在老年脑卒中抑郁症患者康复过程中的作用[J]. 中华中医药学刊, 2012(9):2038-2039.
	537	黄芪(Astragalus membranaceus)、桃仁(Prunus persica)、红花(Carthamus tinctorius)、当归（Angelica sinensis）、川芎(Ligusticum chuanxiong)	20/12/32	中医治疗急性脑梗死32例_王玉吉	2007	王玉吉. 中医治疗急性脑梗死32例[J]. 现代中西医结合杂志, 2007, 16(22):3204-3204.
	538	水蛭、虻虫、桃仁(Prunus persica)、白术(Atractylodes macrocephala)、天麻(Gastrodia elata)、当归（Angelica sinensis）、地龙（Pheretima aspergillum）、半夏(Pinellia ternata)、天南星(Arisaema consanguineum)、钩藤(Uncaria rhynchophylla)、茯苓(Poria cocos)、石决明(Cristaria plicata)、牛膝（Achyranthes bidentata）、丹参(Salvia miltiorrhiza)、陈皮(Citrus reticulata)、菖蒲（Acorus tatarinowii）、远志(Polygala tenuifolia)	34/28/62	逐瘀化痰汤治疗风痰瘀阻型脑梗死疗效观察_盛力	2010	盛力. 逐瘀化痰汤治疗风痰瘀阻型脑梗死疗效观察[J]. 中国临床医生, 2010, 38(2):49-50.
	539	白芍(Paeonia lactiflora)、菊花(Chrysanthemum morifolium)、山茱萸(Cornus officinalis)、地黄(Rehmannia glutinosa)、天麻(Gastrodia elata)、钩藤(Uncaria rhynchophylla)、牛膝（Achyranthes bidentata）、石决明(Cristaria plicata)、丹参(Salvia miltiorrhiza)、水蛭、红花(Carthamus tinctorius)、桃仁(Prunus persica)	65/37/102	滋阴潜阳活血法为主治疗脑梗死102例临床观察_石青	2009	石青. 滋阴潜阳活血法为主治疗脑梗死102例临床观察[J]. 中国中医急症, 2009, 18(4):500-500.
	540	地黄(Rehmannia glutinosa)、茯苓(Poria cocos)、山药(Dioscorea opposita)、山茱萸(Cornus officinalis)、牡丹皮(Paeonia moutan)、泽泻（Alisma orientalis）、柴胡(Bupleurum scorzonerifolium)、郁金(Curcuma aromatica)、白芍(Paeonia lactiflora)、甘草(Glycyrrhiza uralensis)、合欢（Albizzia lophantha）、黄芪(Astragalus membranaceus)、当归（Angelica sinensis）、川芎(Ligusticum chuanxiong)、赤芍(Paeoniae Rubra)、地龙（Pheretima aspergillum）、水蛭、桃仁(Prunus persica)、红花…	35/25/60	滋阴疏肝益气活血法治疗脑梗死后遗症60例临床观察_秦国振	2013	秦国振. 滋阴疏肝益气活血法治疗脑梗死后遗症60例临床观察[J]. 黑龙江中医药, 2013, 43(5).
	541	柴胡(Bupleurum scorzonerifolium)、枳实(Citrus aurantium)、白芍(Paeonia lactiflora)、蒺藜(Tribulus terrestris)、合欢（Albizzia lophantha）、竹茹(Bamboo Shavings)、半夏(Pinellia ternata)、茯苓(Poria cocos)、橘皮、甘草(Glycyrrhiza uralensis)、香附(Cyperus rotundus)、菖蒲（Acorus tatarinowii）、郁金(Curcuma aromatica)、天南星(Arisaema consanguineum)	45	自拟柴胡解郁化痰汤治疗脑梗死后抑郁症_韩春敏	2011	韩春敏, 邵宏敏, 郭兴堂. 自拟柴胡解郁化痰汤治疗脑梗死后抑郁症[J]. 现代中西医结合杂志, 2011, 20(24):3037-3038.
	542	橘红(Citrus reticulate)、半夏(Pinellia ternata)、茯苓(Poria cocos)、天南星(Arisaema consanguineum)、枳实(Citrus aurantium)、竹茹(Bamboo Shavings)、僵蚕(Bombyx mori)、菖蒲（Acorus tatarinowii）、黄芪(Astragalus membranaceus)、太子参(Pseudostellaria heterophylla)、丹参(Salvia miltiorrhiza)	21/28/49	自拟梗塞通联合黄芪及丹参注射液治疗糖尿病脑梗死临床探讨_陈有智	2009	陈有智:. 自拟梗塞通联合黄芪及丹参注射液治疗糖尿病脑梗死临床探讨[J]. 光明中医, 2009, 24(8):1490-1491.
	543	黄芪(Astragalus membranaceus)、天南星(Arisaema consanguineum)、茯苓(Poria cocos)、陈皮(Citrus reticulata)、白附子(Typhonium giganteum)、瓜蒌(Trichosanthes kirilowii)、红花(Carthamus tinctorius)、当归（Angelica sinensis）、丹参(Salvia miltiorrhiza)、鸡血藤(Spatholobus suberectus)、赤芍(Paeoniae Rubra)、地龙（Pheretima aspergillum）、豨签草(Siegesbeckia orientalis)、天麻(Gastrodia elata)、全蝎(Buthus martensii)	41/12/65	自拟护脑通络汤治疗脑梗死恢复期65例_李同振	2002	李同振, 王云. 自拟护脑通络汤治疗脑梗死恢复期65例[J]. 疑难病杂志, 2002, 1(3):168-168.
	544	半夏(Pinellia ternata)、白术(Atractylodes macrocephala)、陈皮(Citrus reticulata)、茯苓(Poria cocos)、丹参(Salvia miltiorrhiza)、当归（Angelica sinensis）、水蛭、天麻(Gastrodia elata)、全蝎(Buthus martensii)、地龙（Pheretima aspergillum）、鸡血藤(Spatholobus suberectus)	34/24/62	自拟化痰通络汤联合舒血宁治疗脑梗死急性期疗效观察_金越	2008	金越. 自拟化痰通络汤联合舒血宁治疗脑梗死急性期疗效观察[J]. 中国实用医药, 2008, 3(5):61-62.
	545	天麻(Gastrodia elata)、三七(Panax notoginseng)、葛根(Pueraria lobata)、半夏(Pinellia ternata)、厚朴(Magnolia officinalis)、竹沥、天南星(Arisaema consanguineum)、天竺黄(Polygonatum odoratum)、黄连(Coptis chinensis)、郁金(Curcuma aromatica)、菖蒲（Acorus tatarinowii）、水蛭、地龙（Pheretima aspergillum）、穿山甲(Manis pentadactyla)、丹参(Salvia miltiorrhiza)	46	自拟化痰逐瘀醒脑汤治疗脑梗死46例_段立峰	2003	段立峰, 洪庆祥. 自拟化痰逐瘀醒脑汤治疗脑梗死46例[J]. 上海中医药杂志, 2003, 37(3):21-23.
	546	天麻(Gastrodia elata)、钩藤(Uncaria rhynchophylla)、杜仲(Eucommia ulmoides)、牛膝（Achyranthes bidentata）、桃仁(Prunus persica)、红花(Carthamus tinctorius)、川芎(Ligusticum chuanxiong)、当归（Angelica sinensis）、全蝎(Buthus martensii)、蜈蚣(Centipede)、三棱(Sparganium stoloniferum)、莪木(Curcuma longa)、焦三仙	19/11/30	自拟活血祛瘀方治疗脑梗死30例临床观察_王军红	2011	王军红. 自拟活血祛瘀方治疗脑梗死30例临床观察[J]. 医学信息旬刊, 2011, 24(5):1325-1326.
	547	水蛭、地龙（Pheretima aspergillum）、当归（Angelica sinensis）、桃仁(Prunus persica)、红花(Carthamus tinctorius)、全蝎(Buthus martensii)、川芎(Ligusticum chuanxiong)	28/22/50	自拟抗栓通络胶囊治疗脑梗死97例临床观察_边塞疆	2009	边塞疆. 自拟抗栓通络胶囊治疗脑梗死97例临床观察[J]. 天津中医药, 2009, 26(2):105-105.
	548	桃仁(Prunus persica)、红花(Carthamus tinctorius)、赤芍(Paeoniae Rubra)、川芎(Ligusticum chuanxiong)、当归（Angelica sinensis）、丹参(Salvia miltiorrhiza)、地龙（Pheretima aspergillum）、伸筋草(Lycopodium japonium)、牛膝（Achyranthes bidentata）、甘草(Glycyrrhiza uralensis)	37/19/56	自拟偏瘫方配合早期康复治疗脑梗死偏瘫56例临床观察_潘启明	2004	潘启明, 张松林, 兰小平. 自拟偏瘫方配合早期康复治疗脑梗死偏瘫56例临床观察[J]. 中医药临床杂志, 2004, 16(2):112-113.
	549	丹参(Salvia miltiorrhiza)、当归（Angelica sinensis）、川芎(Ligusticum chuanxiong)、地龙（Pheretima aspergillum）、赤芍(Paeoniae Rubra)、黄芪(Astragalus membranaceus)、桃仁(Prunus persica)、红花(Carthamus tinctorius)、菖蒲（Acorus tatarinowii）	55/29/84	自拟祛瘀汤为主治疗脑梗死84例临床观察_夏燕军	2009	夏燕军. 自拟祛瘀汤为主治疗脑梗死84例临床观察[J]. 浙江中医杂志, 2009, 44(8):590-590.
	550	黄芪(Astragalus membranaceus)、泽泻（Alisma orientalis）、菖蒲（Acorus tatarinowii）、川芎(Ligusticum chuanxiong)、牛膝（Achyranthes bidentata）、赤芍(Paeoniae Rubra)、丹参(Salvia miltiorrhiza)、郁金(Curcuma aromatica)、地龙（Pheretima aspergillum）、桂枝(Cinnamomum cassia)、红花(Carthamus tinctorius)	27/7/34	自拟溶栓通塞汤治疗脑梗死34例观察_张正凡	2002	张正凡. 自拟溶栓通塞汤治疗脑梗死34例观察[J]. 中医药临床杂志, 2002, 14(1):6-6.
	551	红花(Carthamus tinctorius)、三七(Panax notoginseng)、鹿茸(Cervus elaphus)、地龙（Pheretima aspergillum）、全蝎(Buthus martensii)、土元、蜈蚣(Centipede)	41/15/56	自拟溶瘀灵胶囊治疗脑梗死疗效观察_田瑞琴	2008	田瑞琴, 张秀芬, 蒋学义,等. 自拟溶瘀灵胶囊治疗脑梗死疗效观察[J]. 医学争鸣, 2008(24):2228-2228.
	552	陈皮(Citrus reticulata)、甘草(Glycyrrhiza uralensis)、半夏(Pinellia ternata)、竹茹(Bamboo Shavings)、枳实(Citrus aurantium)、茯苓(Poria cocos)、地龙（Pheretima aspergillum）、大黄(Rheum officinale)、全蝎(Buthus martensii)	18/22/40	自拟双黄温胆汤治疗急性脑梗死40例_邵跃斌	2000	邵跃斌, 邱志文. 自拟双黄温胆汤治疗急性脑梗死40例[J]. 中医药临床杂志, 2000(6).
	553	黄芪(Astragalus membranaceus)、当归（Angelica sinensis）、藁本(Ligusticum sinense)、桃仁(Prunus persica)、藏红花(Crocus sativus)(Carthamus tinctorius)、水蛭、半夏(Pinellia ternata)、远志(Polygala tenuifolia)、丹参(Salvia miltiorrhiza)、茯苓(Poria cocos)、血竭(Daemonorops draco)、菖蒲（Acorus tatarinowii）、三七(Panax notoginseng)、细辛(Asarum sieboldii)、甘草(Glycyrrhiza uralensis)	15/13/28	自拟通灵化瘀汤治疗外伤性脑梗死的疗效观察_陈峥	2011	陈峥, 陈钢, 徐波,等. 自拟通灵化瘀汤治疗外伤性脑梗死的疗效观察[J]. 现代中西医结合杂志, 2011, 20(5):585-585.
	554	黄芪(Astragalus membranaceus)、党参(Codonopsis pilosula)、何首乌(Polygonum multiflorum)、枸杞(Lycium chinense)、葛根(Pueraria lobata)、旱莲草、丹参(Salvia miltiorrhiza)、当归（Angelica sinensis）、鸡血藤(Spatholobus suberectus)、水蛭、菖蒲（Acorus tatarinowii）、天南星(Arisaema consanguineum)	33/30/63	自拟通络方加减治疗脑梗死63例疗效观察_马全庆	2000	马全庆. 自拟通络方加减治疗脑梗死63例疗效观察[J]. 中医药临床杂志, 2000(5):382-384.
	555	黄芪(Astragalus membranaceus)、当归（Angelica sinensis）、川芎(Ligusticum chuanxiong)、桃仁(Prunus persica)、红花(Carthamus tinctorius)、丹参(Salvia miltiorrhiza)、天南星(Arisaema consanguineum)、菖蒲（Acorus tatarinowii）、地龙（Pheretima aspergillum）、全蝎(Buthus martensii)、水蛭	24/16/40	自拟通络复原汤治疗脑梗死40例疗效观察_申宝童	2012	申宝童. 自拟通络复原汤治疗脑梗死40例疗效观察[J]. 中西医结合心脑血管病杂志, 2012, 10(12):1463-1464.
	556	川芎(Ligusticum chuanxiong)、桃仁(Prunus persica)、黄芪(Astragalus membranaceus)、赤芍(Paeoniae Rubra)、当归（Angelica sinensis）、红花(Carthamus tinctorius)、海风藤(Piper kadsura)、地龙（Pheretima aspergillum）、全蝎(Buthus martensii)、牛膝（Achyranthes bidentata）、甘草(Glycyrrhiza uralensis)	48/38/86	自拟通络活血汤治疗脑梗死43例临床观察_王中华	2014	王中华, 任豪. 自拟通络活血汤治疗脑梗死43例临床观察[J]. 实用中西医结合临床, 2014, 14(7):61-61.
	557	丹参(Salvia miltiorrhiza)、川芎(Ligusticum chuanxiong)、桃仁(Prunus persica)、红花(Carthamus tinctorius)、水蛭、地龙（Pheretima aspergillum）、乌头（Aconitum carmichaeli）、桂枝(Cinnamomum cassia)、地黄(Rehmannia glutinosa)、麦冬(Ophiopogon japonicus)、大黄(Rheum officinale)、半夏(Pinellia ternata)、天南星(Arisaema consanguineum)、茯苓(Poria cocos)、黄芪(Astragalus membranaceus)、当归（Angelica sinensis）、陈皮(Citrus reticulata)、白术(Atractylodes macroc…	34/26/60	自拟通络愈风汤治疗伴颈动脉斑块脑梗死的临床疗效观察_谢显友	2015	谢显友. 自拟通络愈风汤治疗伴颈动脉斑块脑梗死的临床疗效观察[J]. 中国医药指南, 2015(8):215-216.
	558	黄芪(Astragalus membranaceus)、当归（Angelica sinensis）、赤芍(Paeoniae Rubra)、地龙（Pheretima aspergillum）、水蛭、红花(Carthamus tinctorius)、郁金(Curcuma aromatica)、鸡血藤(Spatholobus suberectus)	36/24/60	自拟通栓特号治疗脑梗死60例临床分析_张红莉	2008	张红莉, 李庆伟, 张玉洁. 自拟通栓特号治疗脑梗死60例临床分析[J]. 实用中医内科杂志, 2008, 22(10):15-16.
	559	黄芪(Astragalus membranaceus)、党参(Codonopsis pilosula)、当归（Angelica sinensis）、川芎(Ligusticum chuanxiong)、地黄(Rehmannia glutinosa)、桃仁(Prunus persica)、牛膝（Achyranthes bidentata）	27/24/51	自拟益气活血方治疗急性脑梗死患者51例临床观察_温兴韬	2009	温兴韬, 江正志, 温兴禹. 自拟益气活血方治疗急性脑梗死患者51例临床观察[J]. 安徽医药, 2009, 13(10):1270-1271.
	560	黄芪(Astragalus membranaceus)、当归（Angelica sinensis）、赤芍(Paeoniae Rubra)、白芍(Paeonia lactiflora)、川芎(Ligusticum chuanxiong)、黄岑(Scutellaria baicalensis)、菊花(Chrysanthemum morifolium)、大黄(Rheum officinale)、地龙（Pheretima aspergillum）、桃仁(Prunus persica)、红花(Carthamus tinctorius)、天麻(Gastrodia elata)、葛根(Pueraria lobata)	37/11/48	自拟益气活血解毒汤治疗脑梗死48例报告_毛秉环	2005	毛秉环, 陆智慧. 自拟益气活血解毒汤治疗脑梗死48例报告[J]. 中医药临床杂志, 2005, 17(4):319-319.
	561	黄芪(Astragalus membranaceus)、党参(Codonopsis pilosula)、当归（Angelica sinensis）、川芎(Ligusticum chuanxiong)、地黄(Rehmannia glutinosa)、桃仁(Prunus persica)、牛膝（Achyranthes bidentata）	23/22/45	自拟益气活血汤治疗急性脑梗死气虚血瘀证临床观察_黄润记	2012	黄润记. 自拟益气活血汤治疗急性脑梗死气虚血瘀证临床观察[J]. 中医药临床杂志, 2012, 24(11):1073-1074.
	562	黄芪(Astragalus membranaceus)、当归（Angelica sinensis）、桃仁(Prunus persica)、红花(Carthamus tinctorius)、川芎(Ligusticum chuanxiong)、赤芍(Paeoniae Rubra)、水蛭、茯苓(Poria cocos)、薏苡仁(Coix lachryma-jobi)、泽泻（Alisma orientalis）、牛膝（Achyranthes bidentata）、桑枝(Morus alba)、全蝎(Buthus martensii)、僵蚕(Bombyx mori)、天南星(Arisaema consanguineum)	29/25/54	自拟益气通络汤治疗脑梗死54例_孙琳琳	2011	孙琳琳, 楼敏芳, 姜纪敏,等. 自拟益气通络汤治疗脑梗死54例[J]. 中国中医急症, 2011, 20(11):1828-1829.
	563	黄芪(Astragalus membranaceus)、水蛭、川芎(Ligusticum chuanxiong)、丹参(Salvia miltiorrhiza)、鸡血藤(Spatholobus suberectus)	21/19/40	自拟益气通脉汤治疗脑梗死急性期_气虚血瘀证_临床观察_卢先彬	2011	卢先彬, 赵凤林, 李艳景. 自拟益气通脉汤治疗脑梗死急性期(气虚血瘀证)临床观察[J]. 中国中医急症, 2011, 20(1):12-13.
	564	黄芪(Astragalus membranaceus)、川芎(Ligusticum chuanxiong)、当归（Angelica sinensis）、桃仁(Prunus persica)、红花(Carthamus tinctorius)、白芍(Paeonia lactiflora)、地龙（Pheretima aspergillum）、水蛭、甘草(Glycyrrhiza uralensis)	120	自拟中药汤剂治疗脑梗死120例的疗效分析_钱惠峰	2012	钱惠峰, 李琰. 自拟中药汤剂治疗脑梗死120例的疗效分析[J]. 中国生化药物杂志, 2014(9):140-142.
	565	牛膝（Achyranthes bidentata）、白芍(Paeonia lactiflora)、天门冬(Asparagus cochinchinensis)、麦芽(Hordeum vulgare)、玄参(Scrophularia ningpoensis)、川楝子(Melia toosendan)、茵陈(Artemisia capillaries)、龟板、桑椹(Morus alba)、地黄(Rehmannia glutinosa)、甘草(Glycyrrhiza uralensis)	29/21/50	自拟滋肝补肾方治疗恢复期脑梗死临床观察_文宗军	2014	宗军, 曾祥志. 自拟滋肝补肾方治疗恢复期脑梗死临床观察[J]. 湖北中医杂志, 2014(9):15-16.
	566	菖蒲（Acorus tatarinowii）、天竺黄(Polygonatum odoratum)、当归（Angelica sinensis）、益智仁（Alpinia oxyphylla）、丹参(Salvia miltiorrhiza)、礞石、陈皮(Citrus reticulata)、天南星(Arisaema consanguineum)、大黄(Rheum officinale)、川芎(Ligusticum chuanxiong)、桃仁(Prunus persica)、柴胡(Bupleurum scorzonerifolium)、甘草(Glycyrrhiza uralensis)	17/13/30	综合疗法治疗脑梗死120例临床分析_马龙	2006	马龙, 胡单强, 赵英敏. 综合疗法治疗脑梗死120例临床分析[J]. 实用中医内科杂志, 2006, 20(2):192-193.
	567	黄芪(Astragalus membranaceus)、当归（Angelica sinensis）、地龙（Pheretima aspergillum）、穿山甲(Manis pentadactyla)、牛膝（Achyranthes bidentata）、桃仁(Prunus persica)、菖蒲（Acorus tatarinowii）、赤芍(Paeoniae Rubra)、丹参(Salvia miltiorrhiza)、桂枝(Cinnamomum cassia)、红花(Carthamus tinctorius)、郁金(Curcuma aromatica)	26/14/40	综合疗法治疗脑梗死临床研究_裘胜	2011	裘胜. 综合疗法治疗脑梗死临床研究[J]. 实用中医内科杂志, 2011, 25(4):5-7.
	568	半夏(Pinellia ternata)、天南星(Arisaema consanguineum)、陈皮(Citrus reticulata)、枳实(Citrus aurantium)、瓜蒌(Trichosanthes kirilowii)、茯苓(Poria cocos)、菖蒲（Acorus tatarinowii）、鸡血藤(Spatholobus suberectus)、地龙（Pheretima aspergillum）、丹参(Salvia miltiorrhiza)、牛膝（Achyranthes bidentata）	79/49/128	综合治疗急性脑梗死128例疗效观察_王林业	2003	王林业. 综合治疗急性脑梗死128例疗效观察[J]. 中西医结合心脑血管病杂志, 2003, 1(6):367-368.
	569	钩藤(Uncaria rhynchophylla)、菊花(Chrysanthemum morifolium)、夏枯草(Prunella vulgaris)、牡丹皮(Paeonia moutan)、赤芍(Paeoniae Rubra)、牛膝（Achyranthes bidentata）、珍珠(Cristaria plicata)母	46/29/75	综合治疗脑梗死恢复期75例总结_黄洁	2004	黄洁, 卢明. 综合治疗脑梗死恢复期75例总结[J]. 湖南中医杂志, 2004(4):7-8.
		半夏(Pinellia ternata)、白术(Atractylodes macrocephala)、天麻(Gastrodia elata)、天南星(Arisaema consanguineum)、丹参(Salvia miltiorrhiza)、香附(Cyperus rotundus)、大黄(Rheum officinale)
		黄芪(Astragalus membranaceus)、桃仁(Prunus persica)、红花(Carthamus tinctorius)、赤芍(Paeoniae Rubra)、当归（Angelica sinensis）、地龙（Pheretima aspergillum）、川芎(Ligusticum chuanxiong)
		地黄(Rehmannia glutinosa)、丹参(Salvia miltiorrhiza)
	570	秦艽(Gentiana macrophylla)、当归（Angelica sinensis）、甘草(Glycyrrhiza uralensis)、羌活(Notopterygium incisum)、防风(Saposhnikovia divaricate)、白芷（Angelica dahurica）、地黄(Rehmannia glutinosa)、茯苓(Poria cocos)、石膏、川芎(Ligusticum chuanxiong)、白芍(Paeonia lactiflora)、独活（Angelica pubescens）、黄岑(Scutellaria baicalensis)、白术(Atractylodes macrocephala)、细辛(Asarum sieboldii)、水蛭、桃仁(Prunus persica)、红花(Carthamus tinctorius)、赤芍(Paeon…	16	综合治疗小面积脑梗死50例_项建虎	2001	项建虎. 综合治疗小面积脑梗死50例[J]. 广西中医药, 2001, 24(5):289-290.
		白芍(Paeonia lactiflora)、玄参(Scrophularia ningpoensis)、天门冬(Asparagus cochinchinensis)、龙骨、牡蛎(Ostrea gigas)、龟板、赭石、牛膝（Achyranthes bidentata）、天麻(Gastrodia elata)、钩藤(Uncaria rhynchophylla)、菊花(Chrysanthemum morifolium)、川芎(Ligusticum chuanxiong)、赤芍(Paeoniae Rubra)、丹参(Salvia miltiorrhiza)、三七(Panax notoginseng)、水蛭	34
脑出血 (cerebral hemorrhage)	1	牛黄(Calculus bovis)、郁金(Curcuma aromatica)、牛角(Bubalus bubalis)、黄连(Coptis chinensis)、朱砂、龙脑香(DryobAlanops aromatica)、麝香(Moschus moschiferus)、栀子(Gardenia jasminoides)、雄黄、黄岑(Scutellaria baicalensis)、珍珠(Cristaria plicata)	27/13/40	安宫牛黄丸治疗高血压性脑出血40例临床观察_帅家忠	2008	帅家忠, 雷利锋. 安宫牛黄丸治疗高血压性脑出血40例临床观察[J]. 安徽医药, 2008, 12(1):55-55.
	2	牛黄(Calculus bovis)、郁金(Curcuma aromatica)、牛角(Bubalus bubalis)、黄连(Coptis chinensis)、朱砂、龙脑香(DryobAlanops aromatica)、麝香(Moschus moschiferus)、栀子(Gardenia jasminoides)、雄黄、黄岑(Scutellaria baicalensis)、珍珠(Cristaria plicata)	16/16/32	安宫牛黄丸佐治脑出血并发肺部感染32例临床观察_吴兴裕	2015	吴兴裕, 钟姗倍, 陈金英,等. 安宫牛黄丸佐治脑出血并发肺部感染32例临床观察[J]. 中国民族民间医药, 2015(8):46-47.
	3	龙骨、牡蛎(Ostrea gigas)、牛膝（Achyranthes bidentata）、栀子(Gardenia jasminoides)、黄岑(Scutellaria baicalensis)、钩藤(Uncaria rhynchophylla)、木香(Aucklandia lappa)、泽泻（Alisma orientalis）、大黄(Rheum officinale)、蝉蜕、柴胡(Bupleurum scorzonerifolium)、甘草(Glycyrrhiza uralensis)	32/14/56	安脑平冲片治疗脑出血伴顽固性呃逆临床观察_陶文强	2012	陶文强, 周德生, 胡华,等. 安脑平冲片治疗脑出血伴顽固性呃逆临床观察[J]. 新中医, 2012(3):11-13.
	4	大黄(Rheum officinale)、厚朴(Magnolia officinalis)、枳实(Citrus aurantium)、地黄(Rehmannia glutinosa)、桃仁(Prunus persica)、红花(Carthamus tinctorius)、当归（Angelica sinensis）、牛膝（Achyranthes bidentata）、火炭母(Polygonum chinense)、金银花(Lonicera confuse)、地龙（Pheretima aspergillum）、甘草(Glycyrrhiza uralensis)	19	辨证加大黄治疗脑出血便秘临床观察_蔡桂英	1992	蔡桂英. 辨证加大黄治疗脑出血便秘临床观察[J]. 广州中医药大学学报, 1992(2):68-70.
		地黄(Rehmannia glutinosa)、玄参(Scrophularia ningpoensis)、麦冬(Ophiopogon japonicus)、麻仁、郁李仁(Prunus japonica)、桃仁(Prunus persica)、地龙（Pheretima aspergillum）、牛膝（Achyranthes bidentata）、肉苁蓉(Desertliving Cistanche)、茯苓(Poria cocos)	17
		大黄(Rheum officinale)、黄芪(Astragalus membranaceus)、党参(Codonopsis pilosula)、五爪龙(Ipomoea cairica)、白术(Atractylodes macrocephala)、赤芍(Paeoniae Rubra)、川芎(Ligusticum chuanxiong)、牛膝（Achyranthes bidentata）、地龙（Pheretima aspergillum）、桃仁(Prunus persica)、茯苓(Poria cocos)、甘草(Glycyrrhiza uralensis)	4
	5	鹿茸(Cervus elaphus)、巴戟天(Morinda officinalis)、地黄(Rehmannia glutinosa)、肉苁蓉(Desertliving Cistanche)、黄精(Polygonatum sibiricum)、天门冬(Asparagus cochinchinensis)、石斛(Dendrobium nobile)、川芎(Ligusticum chuanxiong)、丹参(Salvia miltiorrhiza)、鸡血藤(Spatholobus suberectus)、地龙（Pheretima aspergillum）、黄芪(Astragalus membranaceus)、豨签草(Siegesbeckia orientalis)	18/12/30	补肾法治疗脑出血30例_朱作峰	2002	朱作峰. 补肾法治疗脑出血30例[J]. 陕西中医, 2002, 23(8):687-688.
	6	何首乌(Polygonum multiflorum)、山茱萸(Cornus officinalis)、山药(Dioscorea opposita)、麦冬(Ophiopogon japonicus)、石斛(Dendrobium nobile)、五味子(Schisandra chinensis)、肉苁蓉(Desertliving Cistanche)、菖蒲（Acorus tatarinowii）、郁金(Curcuma aromatica)、三七(Panax notoginseng)、大黄(Rheum officinale)、茯苓(Poria cocos)、当归（Angelica sinensis）、川芎(Ligusticum chuanxiong)、丹参(Salvia miltiorrhiza)、益母草(Leonurus japonicus)、水蛭、甘草(Glycyrrhiza uralen…	25/20/45	补肾活血化痰方治疗急性期脑出血临床研究_张树泉	2012	张树泉, 张长平, 陈马力,等. 补肾活血化痰方治疗急性期脑出血临床研究[J]. 中国中医急症, 2012, 21(4):529-530.
	7	黄芪(Astragalus membranaceus)、当归（Angelica sinensis）、赤芍(Paeoniae Rubra)、地龙（Pheretima aspergillum）、川芎(Ligusticum chuanxiong)、红花(Carthamus tinctorius)、桃仁(Prunus persica)	34/28/62	补阳还五汤对脑出血的治疗作用及机制研究_姜莉	2015	姜莉, 王馨, 吴晓光,等. 补阳还五汤对脑出血的治疗作用及机制研究[J]. 河北医学, 2015(11):1907-1910.
	8	黄芪(Astragalus membranaceus)、当归（Angelica sinensis）、赤芍(Paeoniae Rubra)、地龙（Pheretima aspergillum）、川芎(Ligusticum chuanxiong)、桃仁(Prunus persica)	82/44/126	补阳还五汤加减治疗脑出血126例_程秀兰	2009	程秀兰. 补阳还五汤加减治疗脑出血126例[J]. 陕西中医, 2009, 30(2):195-195.
	9	黄芪(Astragalus membranaceus)、当归（Angelica sinensis）、赤芍(Paeoniae Rubra)、地龙（Pheretima aspergillum）、川芎(Ligusticum chuanxiong)、红花(Carthamus tinctorius)、桃仁(Prunus persica)	24	补阳还五汤治疗脑卒中随机对照临床研究_陈毅	2012	陈毅. 补阳还五汤治疗脑卒中随机对照临床研究[J]. 实用中医内科杂志, 2012(11):35-36.
	10	牛膝（Achyranthes bidentata）、赭石、龙骨、牡蛎(Ostrea gigas)、龟板、玄参(Scrophularia ningpoensis)、天门冬(Asparagus cochinchinensis)、川楝子(Melia toosendan)、麦芽(Hordeum vulgare)、茵陈(Artemisia capillaries)、甘草(Glycyrrhiza uralensis)、白芍(Paeonia lactiflora)	15	不同中医治法对脑出血患者日常生活能力的影响_赵艳	2007	赵艳, 梁清华, 熊新贵,等. 不同中医治法对脑出血患者日常生活能力的影响[J]. 实用预防医学, 2007, 14(5):1390-1392.
		桃仁(Prunus persica)、红花(Carthamus tinctorius)、当归（Angelica sinensis）、川芎(Ligusticum chuanxiong)、赤芍(Paeoniae Rubra)、枳实(Citrus aurantium)、地黄(Rehmannia glutinosa)、柴胡(Bupleurum scorzonerifolium)、桔梗(Platycodon grandiflorum)、甘草(Glycyrrhiza uralensis)、牛膝（Achyranthes bidentata）	15
		天南星(Arisaema consanguineum)、半夏(Pinellia ternata)、枳实(Citrus aurantium)、茯苓(Poria cocos)、橘红(Citrus reticulate)、菖蒲（Acorus tatarinowii）、人参(Panax ginseng)、竹茹(Bamboo Shavings)、甘草(Glycyrrhiza uralensis)	15
		大黄(Rheum officinale)、厚朴(Magnolia officinalis)、枳实(Citrus aurantium)、芒硝	15
		天麻(Gastrodia elata)、钩藤(Uncaria rhynchophylla)、天竺黄(Polygonatum odoratum)、牡丹皮(Paeonia moutan)、大黄(Rheum officinale)、三七(Panax notoginseng)	15
	11	赤芍(Paeoniae Rubra)、乳香(Boswellia carterii)、丹参(Salvia miltiorrhiza)、红花(Carthamus tinctorius)、黄芪(Astragalus membranaceus)、全蝎(Buthus martensii)、川芎(Ligusticum chuanxiong)、当归（Angelica sinensis）、桑枝(Morus alba)、没药(Commiphora myrrha)、桂枝(Cinnamomum cassia)、桃仁(Prunus persica)、牛膝（Achyranthes bidentata）、地龙（Pheretima aspergillum）、鸡血藤(Spatholobus suberectus)、水蛭	12/7/19	步长脑心通胶囊在脑出血恢复期治疗中的应用分析_管筱玲	2015	管筱玲. 步长脑心通胶囊在脑出血恢复期治疗中的应用分析[J]. 中国卫生标准管理, 2015(9):95-96.
	12	赤芍(Paeoniae Rubra)、乳香(Boswellia carterii)、丹参(Salvia miltiorrhiza)、红花(Carthamus tinctorius)、黄芪(Astragalus membranaceus)、全蝎(Buthus martensii)、川芎(Ligusticum chuanxiong)、当归（Angelica sinensis）、桑枝(Morus alba)、没药(Commiphora myrrha)、桂枝(Cinnamomum cassia)、桃仁(Prunus persica)、牛膝（Achyranthes bidentata）、地龙（Pheretima aspergillum）、鸡血藤(Spatholobus suberectus)、水蛭	30	步长脑心通治疗脑出血35例_郑国勇	2006	郑国勇, 林伟, 余吉. 步长脑心通治疗脑出血35例[J]. 福建中医药, 2006, 37(5):45-45.
	13	赤芍(Paeoniae Rubra)、乳香(Boswellia carterii)、丹参(Salvia miltiorrhiza)、红花(Carthamus tinctorius)、黄芪(Astragalus membranaceus)、全蝎(Buthus martensii)、川芎(Ligusticum chuanxiong)、当归（Angelica sinensis）、桑枝(Morus alba)、没药(Commiphora myrrha)、桂枝(Cinnamomum cassia)、桃仁(Prunus persica)、牛膝（Achyranthes bidentata）、地龙（Pheretima aspergillum）、鸡血藤(Spatholobus suberectus)、水蛭	96/73/168	步长脑心通治疗脑梗死及脑出血后遗症的疗效观察_朱斌	2006	朱斌, 王永霞. 步长脑心通治疗脑梗死及脑出血后遗症的疗效观察[J]. 吉林医学, 2006, 27(7):777-777.
	14	牛黄(Calculus bovis)、琥珀、沉香(Aquilaria agallocha)、檀香(Santalum album)、大黄(Rheum officinale)、黄连(Coptis chinensis)、龙脑香(DryobAlanops aromatica)、三七(Panax notoginseng)	62/38/100	促醒开闭散治疗脑出血昏迷疗效观察_谷占卿	2006	谷占卿, 张鹏凌. 促醒开闭散治疗脑出血昏迷疗效观察[J]. 中国全科医学, 2006, 9(18):1558-1558.
		麝香(Moschus moschiferus)、羚羊角、钩藤(Uncaria rhynchophylla)、菖蒲（Acorus tatarinowii）、郁金(Curcuma aromatica)、天南星(Arisaema consanguineum)、龙脑香(DryobAlanops aromatica)、三七(Panax notoginseng)
	15	大黄(Rheum officinale)、芒硝、枳实(Citrus aurantium)、厚朴(Magnolia officinalis)、天南星(Arisaema consanguineum)、菖蒲（Acorus tatarinowii）、天竺黄(Polygonatum odoratum)	18/12/30	大承气汤加味治疗高血压性脑出血急性期发热30例临床观察_廖莎	2011	廖莎, 彭德辉. 大承气汤加味治疗高血压性脑出血急性期发热30例临床观察[J]. 中国医疗前沿, 2011, 06(14):26-26.
	16	大黄(Rheum officinale)、厚朴(Magnolia officinalis)、枳实(Citrus aurantium)、芒硝	24/18/42	大承气汤治疗急性脑出血的临床研究_明康文	2011	明康文, 洪创雄. 大承气汤治疗急性脑出血的临床研究[J]. 新中医, 2011(6):10-11.
	17	大黄(Rheum officinale)、黄岑(Scutellaria baicalensis)、地黄(Rehmannia glutinosa)、?虫、蛴螬、虻虫、水蛭、桃仁(Prunus persica)、杏仁(Prunus armeniaca)、赤芍(Paeoniae Rubra)、甘草(Glycyrrhiza uralensis)、干膝(Toxicodendron succedaneum)	13/17/30	大黄䗪虫丸治疗脑出血30例疗效观察_王福琴	2004	王福琴. 大黄䗪虫丸治疗脑出血30例疗效观察[J]. 河南中医, 2004(1).
	18	大黄(Rheum officinale)、黄岑(Scutellaria baicalensis)、地黄(Rehmannia glutinosa)、?虫、蛴螬、虻虫、水蛭、桃仁(Prunus persica)、杏仁(Prunus armeniaca)、赤芍(Paeoniae Rubra)、甘草(Glycyrrhiza uralensis)、干膝(Toxicodendron succedaneum)	14/8/22	大黄䗪虫丸治疗脑出血急性期的临床观察_戴高中	2005	戴高中, 陈汝兴, 顾明昌,等. 大黄䗪虫丸治疗脑出血急性期的临床观察[J]. 上海中医药杂志, 2005(3):14-16.
	19	半夏(Pinellia ternata)、天南星(Arisaema consanguineum)、橘红(Citrus reticulate)、枳实(Citrus aurantium)、茯苓(Poria cocos)、大黄(Rheum officinale)、三七(Panax notoginseng)、甘草(Glycyrrhiza uralensis)、生姜(Zingiber officinale)	18/12/30	导痰汤治疗出血性中风中经络30例临床观察_张慧明	2008	张慧明. 导痰汤治疗出血性中风中经络30例临床观察[J]. 中医药导报, 2008, 14(7):26-27.
	20	地黄(Rehmannia glutinosa)、肉苁蓉(Desertliving Cistanche)、巴戟天(Morinda officinalis)、山茱萸(Cornus officinalis)、赤芍(Paeoniae Rubra)、远志(Polygala tenuifolia)、地龙（Pheretima aspergillum）、半夏(Pinellia ternata)、菖蒲（Acorus tatarinowii）、黄芪(Astragalus membranaceus)、决明子(Cassia tora)、竹茹(Bamboo Shavings)	31/22/53	地黄饮子治疗高血压脑出血术后临床观察_金许洪	2005	金许洪, 潘峰, 何国龙,等. 地黄饮子治疗高血压脑出血术后临床观察[J]. 浙江中西医结合杂志, 2005, 15(7):411-412.
	21	黄芪(Astragalus membranaceus)、丹参(Salvia miltiorrhiza)、当归（Angelica sinensis）、赤芍(Paeoniae Rubra)、地龙（Pheretima aspergillum）、川芎(Ligusticum chuanxiong)、红花(Carthamus tinctorius)、桃仁(Prunus persica)、三七(Panax notoginseng)、龙脑香(DryobAlanops aromatica)	37/19/56	复方芪丹袋煮散治疗脑出血后遗症56例临床研究_张晓平	2001	张晓平, 薛秋红, 王婉钢,等. 复方芪丹袋煮散治疗脑出血后遗症56例临床研究[J]. 中医杂志, 2001, 42(12):727-728.
	22	何首乌(Polygonum multiflorum)、桑寄生(Taxillus chinensis)、决明子(Cassia tora)、海马、淫羊藿(Epimedium Herb)	、18/12/30	复健胶囊治疗缺血性卒中后遗症30例临床研究_周永红	2002	周永红, 王新陆. 复健胶囊治疗缺血性卒中后遗症30例临床观察[J]. 中医杂志, 2002, 43(5):355-356.
	23	人参(Panax ginseng)、三七(Panax notoginseng)、大黄(Rheum officinale)、川芎(Ligusticum chuanxiong)	173/91/264	复元醒脑法对351例急性脑出血临床验证观察_张晓云	2012	张晓云, 金伟, 陈绍宏. 复元醒脑法对351例急性脑出血临床验证观察[J]. 辽宁中医杂志, 2012(6):968-971.
	24	瓜蒌(Trichosanthes kirilowii)、茯苓(Poria cocos)、三七(Panax notoginseng)、黄岑(Scutellaria baicalensis)、莪木(Curcuma longa)、栀子(Gardenia jasminoides)、蒲黄(Typha angustata)、大黄(Rheum officinale)	20/13/33	观察活血化瘀治疗方案对脑出血的疗效_林佳明	2015	林佳明. 观察活血化瘀治疗方案对脑出血的疗效[J]. 临床医药文献电子杂志, 2015(9):1651-1651.
		石决明(Cristaria plicata)、茯苓(Poria cocos)、钩藤(Uncaria rhynchophylla)、赤芍(Paeoniae Rubra)、天麻(Gastrodia elata)、莪木(Curcuma longa)、三七(Panax notoginseng)、蒲黄(Typha angustata)
	25	天麻(Gastrodia elata)、陈皮(Citrus reticulata)、郁金(Curcuma aromatica)、丹参(Salvia miltiorrhiza)、茯苓(Poria cocos)、枳实(Citrus aurantium)、竹茹(Bamboo Shavings)、半夏(Pinellia ternata)、大黄(Rheum officinale)、龙脑香(DryobAlanops aromatica)	10/3/13	化痰开窍泻浊法在脑出血治疗中的应用_丁汉祥	2009	丁汉祥. 化痰开窍泻浊法在脑出血治疗中的应用[D]. 南京中医药大学, 2009.
	26	葶苈(Lepidium apetalum)、天南星(Arisaema consanguineum)、半夏(Pinellia ternata)、菖蒲（Acorus tatarinowii）、川芎(Ligusticum chuanxiong)、三七(Panax notoginseng)、赭石、牛膝（Achyranthes bidentata）、水蛭、天竺黄(Polygonatum odoratum)、桃仁(Prunus persica)、鸡血藤(Spatholobus suberectus)、大黄(Rheum officinale)	56/49/105	化痰祛瘀合剂治疗出血性脑卒中105例疗效观察_陈立新	2004	陈立新. 化痰祛瘀合剂治疗出血性脑卒中105例疗效观察[J]. 现代中西医结合杂志, 2004, 13(14):1874-1874.
	27	半夏(Pinellia ternata)、天南星(Arisaema consanguineum)、珍珠(Cristaria plicata)、橘红(Citrus reticulate)、枳实(Citrus aurantium)、茯苓(Poria cocos)、菖蒲（Acorus tatarinowii）、竹茹(Bamboo Shavings)、天竺黄(Polygonatum odoratum)、大黄(Rheum officinale)、甘草(Glycyrrhiza uralensis)、厚朴(Magnolia officinalis)	14/8/22	化痰通腑方治疗脑出血22例疗效观察_龚澄	2012	龚澄. 化痰通腑方治疗脑出血22例疗效观察[J]. 海南医学院学报, 2012, 18(9).
	28	大黄(Rheum officinale)、丹参(Salvia miltiorrhiza)、三七(Panax notoginseng)、桃仁(Prunus persica)、水蛭、菖蒲（Acorus tatarinowii）	30/20/50	化痰通腑汤治疗脑出血的临床价值研究_穆青云	2014	穆青云. 化痰通腑汤治疗脑出血的临床价值研究[J]. 中国农村卫生, 2014(11).
	29	大黄(Rheum officinale)、丹参(Salvia miltiorrhiza)、三七(Panax notoginseng)、桃仁(Prunus persica)、水蛭、菖蒲（Acorus tatarinowii）、川芎(Ligusticum chuanxiong)	88/62/150	化痰通腑汤治疗脑出血临床观察_鲁启洪	2006	鲁启洪, 刘红艳, 韩忠顺,等. 化痰通腑汤治疗脑出血临床观察[J]. 中国中医急症, 2006, 15(4):341-341.
	30	大黄(Rheum officinale)、牛角(Bubalus bubalis)	20/13/33	黄角汤治疗脑出血_急性期_临床观察_张介眉	1997	张介眉, 陈国华. 黄角汤治疗脑出血(急性期)临床观察[J]. 湖北中医杂志, 1997(6):16-17.
	31	川芎(Ligusticum chuanxiong)、当归（Angelica sinensis）、红花(Carthamus tinctorius)、鸡血藤(Spatholobus suberectus)、水蛭、夏枯草(Prunella vulgaris)、全蝎(Buthus martensii)、葛根(Pueraria lobata)、合欢（Albizzia lophantha）、柴胡(Bupleurum scorzonerifolium)、决明子(Cassia tora)、白术(Atractylodes macrocephala)、山药(Dioscorea opposita)、薏苡仁(Coix lachryma-jobi)、酸枣仁、薄荷、伸筋草(Lycopodium japonium)	32/18/50	活络解郁汤治疗脑出血术后抑郁症50例_梁金雷	2012	梁金雷. 活络解郁汤治疗脑出血术后抑郁症50例[J]. 河北中医, 2012, 34(9):1324-1325.
	32	桃仁(Prunus persica)、川芎(Ligusticum chuanxiong)、赤芍(Paeoniae Rubra)、丹参(Salvia miltiorrhiza)、牛膝（Achyranthes bidentata）、大黄(Rheum officinale)、芒硝、郁金(Curcuma aromatica)、菖蒲（Acorus tatarinowii）、天南星(Arisaema consanguineum)	15/5/20	活血化痰通腑口服液对高血压脑出血病人早期康复的影响_冯小燕	2003	冯小燕. 活血化痰通腑口服液对高血压脑出血病人早期康复的影响[J]. 中西医结合心脑血管病杂志, 2003, 1(2):112-113.
	33	当归（Angelica sinensis）、川芎(Ligusticum chuanxiong)、桃仁(Prunus persica)、红花(Carthamus tinctorius)、水蛭、赤芍(Paeoniae Rubra)、丹参(Salvia miltiorrhiza)、牛膝（Achyranthes bidentata）	8/4/12	活血化淤法治疗急性脑出血12例报告_陈道同	1990	陈道同, 冯富海, 王宝亮. 活血化淤法治疗急性脑出血12例报告[J]. 中医研究, 1990(2).
	34	赤芍(Paeoniae Rubra)、丹参(Salvia miltiorrhiza)、红花(Carthamus tinctorius)、黄芪(Astragalus membranaceus)、当归（Angelica sinensis）、桃仁(Prunus persica)、川芎(Ligusticum chuanxiong)、鸡血藤(Spatholobus suberectus)、地龙（Pheretima aspergillum）、牛膝（Achyranthes bidentata）	69	活血化瘀法辅助治疗急性期脑出血的临床疗效分析_吕耀成	2012	吕耀成. 活血化瘀法辅助治疗急性期脑出血的临床疗效分析[J]. 中外医学研究, 2012, 10(5):34-35.
	35	桃仁(Prunus persica)、红花(Carthamus tinctorius)、苏木(Caesalpinia sappan)、川芎(Ligusticum chuanxiong)、牛膝（Achyranthes bidentata）、赤芍(Paeoniae Rubra)、白芍(Paeonia lactiflora)、水蛭、羚羊角、三七(Panax notoginseng)	26/19/45	活血化瘀法为主治疗出血性中风急性期45例临床观察_孙国柱	2002	孙国柱. 活血化瘀法为主治疗出血性中风急性期45例临床观察[J]. 中医杂志, 2002, 43(3):184-185.
	36	大黄(Rheum officinale)、川贝(Fritillaria cirrhosa)、厚朴(Magnolia officinalis)、枳实(Citrus aurantium)、羚羊角、黄岑(Scutellaria baicalensis)、玄参(Scrophularia ningpoensis)、桃仁(Prunus persica)、当归（Angelica sinensis）、芒硝、水蛭、丹参(Salvia miltiorrhiza)、钩藤(Uncaria rhynchophylla)、石决明(Cristaria plicata)、	46/26/71	活血化瘀法为主治疗急性脑出血72例_张文学	2001	张文学, 王敏. 活血化瘀法为主治疗急性脑出血72例[J]. 四川中医, 2001, 19(2):21-21.
		黄芪(Astragalus membranaceus)、赤芍(Paeoniae Rubra)、川芎(Ligusticum chuanxiong)、当归（Angelica sinensis）、水蛭、桃仁(Prunus persica)、红花(Carthamus tinctorius)、丹参(Salvia miltiorrhiza)、鸡血藤(Spatholobus suberectus)、川贝(Fritillaria cirrhosa)、全蝎(Buthus martensii)	46/26/71
	37	大黄(Rheum officinale)、川贝(Fritillaria cirrhosa)、厚朴(Magnolia officinalis)、枳实(Citrus aurantium)、羚羊角、黄岑(Scutellaria baicalensis)、玄参(Scrophularia ningpoensis)、桃仁(Prunus persica)、当归（Angelica sinensis）、芒硝、水蛭、丹参(Salvia miltiorrhiza)、钩藤(Uncaria rhynchophylla)、石决明(Cristaria plicata)、	51/32/83	活血化瘀法为主治疗脑出血83例疗效观察_赵焕东	2008	赵焕东. 活血化瘀法为主治疗脑出血83例疗效观察[J]. 中国医药导报, 2008, 5(26):59-60.
		黄芪(Astragalus membranaceus)、赤芍(Paeoniae Rubra)、川芎(Ligusticum chuanxiong)、当归（Angelica sinensis）、水蛭、桃仁(Prunus persica)、红花(Carthamus tinctorius)、丹参(Salvia miltiorrhiza)、鸡血藤(Spatholobus suberectus)、川贝(Fritillaria cirrhosa)、全蝎(Buthus martensii)	51/32/83
	38	川芎(Ligusticum chuanxiong)、红花(Carthamus tinctorius)、桃仁(Prunus persica)、牛膝（Achyranthes bidentata）、水蛭、丹参(Salvia miltiorrhiza)	25/23/48	活血化瘀法治疗急性脑出血48例_杨泽华	2002	杨泽华, 刘国庆, 李红洁. 活血化瘀法治疗急性脑出血48例[J]. 中国中医急症, 2002, 11(4):302-302.
	39	大黄(Rheum officinale)、水蛭、三七(Panax notoginseng)、丹参(Salvia miltiorrhiza)、川芎(Ligusticum chuanxiong)	30/31/61	活血化瘀法治疗急性脑出血62例疗效观察_付安良	2010	付安良. 活血化瘀法治疗急性脑出血62例疗效观察[J]. 内蒙古中医药, 2010, 29(18):5-6.
	40	桃仁(Prunus persica)、大黄(Rheum officinale)、川芎(Ligusticum chuanxiong)、田七(Panax notoginseng)、丹参(Salvia miltiorrhiza)、天麻(Gastrodia elata)、水蛭	10/5/15	活血化瘀法治疗急性期高血压性脑出血临床观察_周军怀	2009	周军怀. 活血化瘀法治疗急性期高血压性脑出血临床观察[J]. 四川中医, 2009(3):58-59.
	41	川芎(Ligusticum chuanxiong)、田七(Panax notoginseng)、桃仁(Prunus persica)、大黄(Rheum officinale)、丹参(Salvia miltiorrhiza)、天麻(Gastrodia elata)、红花(Carthamus tinctorius)、水蛭	11/5/16	活血化瘀法治疗脑出血_李诗培	2001	李诗培. 活血化瘀法治疗脑出血[J]. 中医临床研究, 2011, 03(19):83-83.
	42	三七(Panax notoginseng)、莪木(Curcuma longa)、蒲黄(Typha angustata)、大黄(Rheum officinale)、栀子(Gardenia jasminoides)、黄岑(Scutellaria baicalensis)、茯苓(Poria cocos)、瓜蒌(Trichosanthes kirilowii)	71/43/114	活血化瘀法治疗脑出血114例临床观察_院立新	2015	院立新, 陈澈, 张根明,等. 活血化瘀法治疗脑出血114例临床观察[J]. 河北中医, 2015, 37(3):357-359.
		三七(Panax notoginseng)、莪木(Curcuma longa)、蒲黄(Typha angustata)、天麻(Gastrodia elata)、钩藤(Uncaria rhynchophylla)、赤芍(Paeoniae Rubra)、茯苓(Poria cocos)、石决明(Cristaria plicata)
		三七(Panax notoginseng)、莪木(Curcuma longa)、蒲黄(Typha angustata)、瓜蒌(Trichosanthes kirilowii)、半夏(Pinellia ternata)、茯苓(Poria cocos)、大黄(Rheum officinale)
	43	三七(Panax notoginseng)、莪木(Curcuma longa)、蒲黄(Typha angustata)、大黄(Rheum officinale)、栀子(Gardenia jasminoides)、黄岑(Scutellaria baicalensis)、茯苓(Poria cocos)、瓜蒌(Trichosanthes kirilowii)	60/32/102	活血化瘀法治疗脑出血对血肿吸收影响_陈澈	2014	陈澈, 院立新, 张根明,等. 活血化瘀法治疗脑出血对血肿吸收影响[J]. 辽宁中医药大学学报, 2014(6):142-144.
		三七(Panax notoginseng)、莪木(Curcuma longa)、蒲黄(Typha angustata)、天麻(Gastrodia elata)、钩藤(Uncaria rhynchophylla)、赤芍(Paeoniae Rubra)、茯苓(Poria cocos)、石决明(Cristaria plicata)
		三七(Panax notoginseng)、莪木(Curcuma longa)、蒲黄(Typha angustata)、瓜蒌(Trichosanthes kirilowii)、半夏(Pinellia ternata)、茯苓(Poria cocos)、大黄(Rheum officinale)
	44	三七(Panax notoginseng)、莪木(Curcuma longa)、蒲黄(Typha angustata)、大黄(Rheum officinale)、栀子(Gardenia jasminoides)、黄岑(Scutellaria baicalensis)、茯苓(Poria cocos)、瓜蒌(Trichosanthes kirilowii)	21/9/30	活血化瘀方案治疗脑出血30例临床观察_陈澈	2014	陈澈, 院立新, 李净娅,等. 活血化瘀方案治疗脑出血30例临床观察[J]. 中西医结合心脑血管病杂志, 2014(9):1056-1057.
		三七(Panax notoginseng)、莪木(Curcuma longa)、蒲黄(Typha angustata)、天麻(Gastrodia elata)、钩藤(Uncaria rhynchophylla)、赤芍(Paeoniae Rubra)、茯苓(Poria cocos)、石决明(Cristaria plicata)
		三七(Panax notoginseng)、莪木(Curcuma longa)、蒲黄(Typha angustata)、瓜蒌(Trichosanthes kirilowii)、半夏(Pinellia ternata)、茯苓(Poria cocos)、大黄(Rheum officinale)
	45	桃仁(Prunus persica)、川芎(Ligusticum chuanxiong)、赤芍(Paeoniae Rubra)、红花(Carthamus tinctorius)、三七(Panax notoginseng)、半夏(Pinellia ternata)、菖蒲（Acorus tatarinowii）、远志(Polygala tenuifolia)、竹茹(Bamboo Shavings)、麝香(Moschus moschiferus)	34/26/60	活血化瘀化痰开窍法治疗脑出血急性期昏迷60例临床观察_覃正壮	2005	覃正壮. 活血化瘀化痰开窍法治疗脑出血急性期昏迷60例临床观察[J]. 中国中医急症, 2005, 14(11):1039-1040.
	46	大黄(Rheum officinale)、厚朴(Magnolia officinalis)、枳实(Citrus aurantium)、芒硝、羚羊角、钩藤(Uncaria rhynchophylla)、黄岑(Scutellaria baicalensis)、川贝(Fritillaria cirrhosa)、玄参(Scrophularia ningpoensis)、桃仁(Prunus persica)、当归（Angelica sinensis）、水蛭、丹参(Salvia miltiorrhiza)、石决明(Cristaria plicata)	51/32/83	活血化瘀治疗急性脑出血83例_赵继春	2011	赵继春. 活血化瘀治疗急性脑出血83例[J]. 中医学报, 2001(6):47-47.
		赤芍(Paeoniae Rubra)、黄芪(Astragalus membranaceus)、川芎(Ligusticum chuanxiong)、川贝(Fritillaria cirrhosa)、当归（Angelica sinensis）、桃仁(Prunus persica)、红花(Carthamus tinctorius)、丹参(Salvia miltiorrhiza)、水蛭、鸡血藤(Spatholobus suberectus)、全蝎(Buthus martensii)	51/32/83
	47	牛角(Bubalus bubalis)、钩藤(Uncaria rhynchophylla)、白芍(Paeonia lactiflora)、菊花(Chrysanthemum morifolium)、茯苓(Poria cocos)、益母草(Leonurus japonicus)、茜草(Rubia cordifolia)、陈皮(Citrus reticulata)、远志(Polygala tenuifolia)、天南星(Arisaema consanguineum)	21/19/40	活血化瘀治疗脑出血临床观察_段才萍	2013	段才萍. 活血化瘀治疗脑出血临床观察[J]. 四川中医, 2003, 21(4):44-45.
		当归（Angelica sinensis）、川芎(Ligusticum chuanxiong)、牛膝（Achyranthes bidentata）、枳实(Citrus aurantium)、半夏(Pinellia ternata)、天麻(Gastrodia elata)、葛根(Pueraria lobata)、赤芍(Paeoniae Rubra)、鸡血藤(Spatholobus suberectus)、桃仁(Prunus persica)、红花(Carthamus tinctorius)	21/19/40
		黄芪(Astragalus membranaceus)、川芎(Ligusticum chuanxiong)、当归（Angelica sinensis）、地龙（Pheretima aspergillum）、桃仁(Prunus persica)、红花(Carthamus tinctorius)、郁金(Curcuma aromatica)、桑寄生(Taxillus chinensis)、伸筋草(Lycopodium japonium)、舒筋草	21/19/40
	48	水蛭、土元、三棱(Sparganium stoloniferum)、莪木(Curcuma longa)、益母草(Leonurus japonicus)、泽兰(Lycopus lucidus)、川芎(Ligusticum chuanxiong)、郁金(Curcuma aromatica)、大黄(Rheum officinale)、三七(Panax notoginseng)	86	活血化瘀中药治疗急性脑出血临床观察_李可法	2005	李可法. 活血化瘀中药治疗急性脑出血临床观察[J]. 中国中医急症, 2005, 14(8):723-724.
	49	丹参(Salvia miltiorrhiza)、葛根(Pueraria lobata)、益母草(Leonurus japonicus)、泽泻（Alisma orientalis）、水蛭、牛膝（Achyranthes bidentata）、大黄(Rheum officinale)、茅根(Imperata cylindrica)、三七(Panax notoginseng)、泽兰(Lycopus lucidus)	120/80/200	活血利水法对脑出血老年患者神经功能的影响_郝晋彪	2013	郝晋彪, 高永赞, 蔡秀英. 活血利水法对脑出血老年患者神经功能的影响[J]. 中国老年学杂志, 2013, 33(21):5342-5343.
	50	益母草(Leonurus japonicus)、丹参(Salvia miltiorrhiza)、茅根(Imperata cylindrica)、牛膝（Achyranthes bidentata）、泽兰(Lycopus lucidus)、大黄(Rheum officinale)、葛根(Pueraria lobata)、泽泻（Alisma orientalis）、水蛭、三七(Panax notoginseng)	15/17/32	活血利水方治疗32例脑出血的临床研究_汪智慧	2015	汪智慧. 活血利水方治疗32例脑出血的临床研究[J]. 中药药理与临床, 2015(1):335-336.
	51	水蛭、大黄(Rheum officinale)、三七(Panax notoginseng)、土元、全蝎(Buthus martensii)、丹参(Salvia miltiorrhiza)、天竺黄(Polygonatum odoratum)、益母草(Leonurus japonicus)	44/16/60	活血散肿丹治疗脑出血的临床观察_刘继东	2000	刘继东, 高树良, 何玉芝,等. 活血散肿丹治疗脑出血的临床观察[J]. 河北中医, 2000, 22(4):253-254.
	52	大黄(Rheum officinale)、丹参(Salvia miltiorrhiza)、地黄(Rehmannia glutinosa)、枳实(Citrus aurantium)、赤芍(Paeoniae Rubra)、牡丹皮(Paeonia moutan)、当归（Angelica sinensis）、三七(Panax notoginseng)	48	活血通腑中药点滴灌肠治疗急性脑出血48例_董淑贞	2005	董淑贞, 袁春平, 李连芳. 活血通腑中药点滴灌肠治疗急性脑出血48例[J]. 医学理论与实践, 2005, 18(1):40-41.
	53	大黄(Rheum officinale)、丹参(Salvia miltiorrhiza)、地黄(Rehmannia glutinosa)、枳实(Citrus aurantium)、赤芍(Paeoniae Rubra)、牡丹皮(Paeonia moutan)、当归（Angelica sinensis）、三七(Panax notoginseng)	48	活血通腑中药灌肠治疗急性脑出血48例_崔家林	2003	崔家林, 段茹, 陶延芳,等. 活血通腑中药灌肠治疗急性脑出血48例[J]. 山东中医药大学学报, 2003, 27(4):291-293.
	54	桃仁(Prunus persica)、红花(Carthamus tinctorius)、地黄(Rehmannia glutinosa)、当归（Angelica sinensis）、泽兰(Lycopus lucidus)、益母草(Leonurus japonicus)、泽泻（Alisma orientalis）、枳实(Citrus aurantium)、郁金(Curcuma aromatica)、大黄(Rheum officinale)、三七(Panax notoginseng)、水蛭	47/38/85	活血通利饮治疗急性脑出血临床观察_赵永辰	2010	赵永辰, 王涛, 高月平. 活血通利饮治疗急性脑出血临床观察[J]. 中华中医药杂志, 2010(10):1697-1699.
	55	天麻(Gastrodia elata)、白芷（Angelica dahurica）、丹参(Salvia miltiorrhiza)、川芎(Ligusticum chuanxiong)、益母草(Leonurus japonicus)、牛膝（Achyranthes bidentata）、大黄(Rheum officinale)、三七(Panax notoginseng)、地龙（Pheretima aspergillum）、全蝎(Buthus martensii)	35/23/58	活血熄风通络汤治疗脑出血后脑水肿的临床研究_钟炳武	2007	钟炳武. 活血熄风通络汤治疗脑出血后脑水肿的临床研究[J]. 新中医, 2007, 39(4):47-48.
	56	桃仁(Prunus persica)、红花(Carthamus tinctorius)、川芎(Ligusticum chuanxiong)、当归（Angelica sinensis）、水蛭、赤芍(Paeoniae Rubra)、益母草(Leonurus japonicus)、泽兰(Lycopus lucidus)、地龙（Pheretima aspergillum）、大黄(Rheum officinale)	13/10/23	活血消瘀汤在脑出血早期的应用_吕国雄	2002	吕国雄. 活血消瘀汤在脑出血早期的应用[J]. 实用中西医结合临床, 2002, 2(3):35-35.
	57	当归（Angelica sinensis）、赤芍(Paeoniae Rubra)、川芎(Ligusticum chuanxiong)、丹参(Salvia miltiorrhiza)、泽兰(Lycopus lucidus)、泽泻（Alisma orientalis）、桃仁(Prunus persica)、红花(Carthamus tinctorius)、牛膝（Achyranthes bidentata）、车前子(Plantago asiatica)、甘草(Glycyrrhiza uralensis)	15/9/24	活血消肿汤治疗高血压脑出血24例_袁武军	2002	袁武军, 陆军. 活血消肿汤治疗高血压脑出血24例[J]. 河北中医, 2002, 24(1):21-22.
	58	大黄(Rheum officinale)、三七(Panax notoginseng)、水蛭、益母草(Leonurus japonicus)、泽泻（Alisma orientalis）、菖蒲（Acorus tatarinowii）	23/17/40	活血醒神合剂治疗出血性中风中经络临床研究_方之勇	2007	方之勇, 李凤新. 活血醒神合剂治疗出血性中风中经络临床研究[J]. 光明中医, 2007, 22(2):42-43.
	59	大黄(Rheum officinale)、三七(Panax notoginseng)、水蛭、桃仁(Prunus persica)、红花(Carthamus tinctorius)、当归（Angelica sinensis）、川芎(Ligusticum chuanxiong)、赤芍(Paeoniae Rubra)、甘草(Glycyrrhiza uralensis)	36/24/60	加服自拟化瘀汤治疗急性脑出血疗效观察_周自祥	2008	周自祥. 加服自拟化瘀汤治疗急性脑出血疗效观察[J]. 广西中医药, 2008, 31(2):19-20.
	60	酸枣仁、茯苓(Poria cocos)、知母(Anemarrhena asphodeloides)、黄连(Coptis chinensis)、大黄(Rheum officinale)、甘草(Glycyrrhiza uralensis)	32	加减酸枣仁汤治疗脑出血急性期狂躁型精神障碍32例临床观察_袁梦石	2004	袁梦石, 卢芳, 陈向良. 加减酸枣仁汤治疗脑出血急性期狂躁型精神障碍32例临床观察[J]. 中医药导报, 2004, 10(6):14-15.
	61	夏枯草(Prunella vulgaris)、鸡血藤(Spatholobus suberectus)、瓜蒌(Trichosanthes kirilowii)、菊花(Chrysanthemum morifolium)、黄岑(Scutellaria baicalensis)、黄连(Coptis chinensis)、大黄(Rheum officinale)、泽泻（Alisma orientalis）、滑石、重楼(Paris polyphylla)、茯苓(Poria cocos)	28/20/48	加味黄连解毒汤治疗脑出血48例临床观察_青发基	2005	青发基, 杨兴松, 赵华芹,等. 加味黄连解毒汤治疗脑出血48例临床观察[J]. 安徽中医药大学学报, 2005, 24(5):13-14.
	62	赤芍(Paeoniae Rubra)、牡丹皮(Paeonia moutan)、地黄(Rehmannia glutinosa)、大黄(Rheum officinale)、黄岑(Scutellaria baicalensis)、柴胡(Bupleurum scorzonerifolium)、半夏(Pinellia ternata)、枳实(Citrus aurantium)、茜草(Rubia cordifolia)、谷芽(Setaria italica)、麦芽(Hordeum vulgare)、龙骨、牡蛎(Ostrea gigas)、甘草(Glycyrrhiza uralensis)、黄连(Coptis chinensis)	22/8/30	加味三黄汤_治疗脑出血30例_王红胜	2011	王红胜. "加味三黄汤"治疗脑出血30例[J]. 江苏中医药, 2011, 43(1):35-36.
	63	大黄(Rheum officinale)、三七(Panax notoginseng)、水蛭、茅根(Imperata cylindrica)、天麻(Gastrodia elata)、石决明(Cristaria plicata)、牛膝（Achyranthes bidentata）、栀子(Gardenia jasminoides)、桑寄生(Taxillus chinensis)	22	加用自拟化瘀止血利水汤治疗脑出血68例_林沛	2010	林沛, 黄永回. 加用自拟化瘀止血利水汤治疗脑出血68例[J]. 广西中医药, 2010, 33(2):19-20.
		大黄(Rheum officinale)、三七(Panax notoginseng)、水蛭、茅根(Imperata cylindrica)、黄连(Coptis chinensis)、竹茹(Bamboo Shavings)、天南星(Arisaema consanguineum)、天竺黄(Polygonatum odoratum)、地龙（Pheretima aspergillum）	38
		大黄(Rheum officinale)、三七(Panax notoginseng)、水蛭、茅根(Imperata cylindrica)、茯苓(Poria cocos)、陈皮(Citrus reticulata)、半夏(Pinellia ternata)、苍术(Atractylodes lancea)、菖蒲（Acorus tatarinowii）	8
	64	大黄(Rheum officinale)、水蛭、甘松(Nardostachys rhizome)、黄连(Coptis chinensis)、栀子(Gardenia jasminoides)、蝉蜕、郁金(Curcuma aromatica)、葶苈(Lepidium apetalum)、桑白皮(Morus alba)	21/11/32	解毒活血法治疗急性脑出血32例疗效观察_宗武三	2006	宗武三. 解毒活血法治疗急性脑出血32例疗效观察[J]. 中国中西医结合急救杂志, 2006, 13(4):218-221.
	65	水蛭、地龙（Pheretima aspergillum）、川芎(Ligusticum chuanxiong)、毛冬青(Ilex pubescens)、蕲蛇、僵蚕(Bombyx mori)、麝香(Moschus moschiferus)	25/20/45	开塞通胶囊治疗急性高血压脑出血临床观察_姜涛	2011	姜涛, 刘蓉芳. 开塞通胶囊治疗急性高血压脑出血临床观察[J]. 湖北中医杂志, 2011, 33(8):5-6.
	66	丹参(Salvia miltiorrhiza)、三七(Panax notoginseng)、苍术(Atractylodes lancea)、当归（Angelica sinensis）、地黄(Rehmannia glutinosa)、牡丹皮(Paeonia moutan)、天竺黄(Polygonatum odoratum)、葛根(Pueraria lobata)、瓜蒌(Trichosanthes kirilowii)、大黄(Rheum officinale)	39	凉血祛瘀和化痰通腑法治疗高血压脑出血39例临床观察_丁苏东	2002	丁苏东, 崔加林, 刘俊萍,等. 凉血祛瘀和化痰通腑法治疗高血压脑出血39例临床观察[J]. 新中医, 2002, 34(6):34-35.
	67	水蛭、大黄(Rheum officinale)、牛角(Bubalus bubalis)、蒲黄(Typha angustata)、地龙（Pheretima aspergillum）	23/22/45	凉血散瘀汤治疗脑出血急性期临床研究_况时祥	2007	况时祥, 李玫, 张鉴梅,等. 凉血散瘀汤治疗脑出血急性期临床研究[J]. 中国中医急症, 2007, 16(11):1318-1320.
	68	牛角(Bubalus bubalis)、地黄(Rehmannia glutinosa)、玄参(Scrophularia ningpoensis)、天麻(Gastrodia elata)、钩藤(Uncaria rhynchophylla)、瓜蒌(Trichosanthes kirilowii)、天南星(Arisaema consanguineum)、大黄(Rheum officinale)、厚朴(Magnolia officinalis)、枳实(Citrus aurantium)、三七(Panax notoginseng)、地龙（Pheretima aspergillum）、牛膝（Achyranthes bidentata）	36/19/55	凉血通腑汤灌肠治疗中小量急性脑出血疗效观察_赵君颖	2009	赵君颖, 徐里, 刘志华. 凉血通腑汤灌肠治疗中小量急性脑出血疗效观察[J]. 中草药, 2009, 40(9):1446-1447.
	69	牛角(Bubalus bubalis)、大黄(Rheum officinale)、地黄(Rehmannia glutinosa)、牡丹皮(Paeonia moutan)、赤芍(Paeoniae Rubra)、菖蒲（Acorus tatarinowii）	47	凉血通瘀方治疗脑出血急性期瘀热阻窍证47例_高见	2011	高见. 凉血通瘀方治疗脑出血急性期瘀热阻窍证47例[J]. 中国中医药现代远程教育, 2011, 09(23):128-129.
	70	大黄(Rheum officinale)、郁金(Curcuma aromatica)、牡丹皮(Paeonia moutan)、玄参(Scrophularia ningpoensis)、丹参(Salvia miltiorrhiza)、当归（Angelica sinensis）、地龙（Pheretima aspergillum）、天麻(Gastrodia elata)、地黄(Rehmannia glutinosa)、钩藤(Uncaria rhynchophylla)、黄芪(Astragalus membranaceus)、牛角(Bubalus bubalis)	42/24/66	凉血息风化瘀法治疗脑出血疗效观察_张丽霞	2006	张丽霞, 吴水盛. 凉血息风化瘀法治疗脑出血疗效观察[J]. 中国中医急症, 2006, 15(3):231-232.
	71	羚羊角、大黄(Rheum officinale)、钩藤(Uncaria rhynchophylla)、竹茹(Bamboo Shavings)、白芍(Paeonia lactiflora)、桑叶(Morus alba)、地黄(Rehmannia glutinosa)、菊花(Chrysanthemum morifolium)、甘草(Glycyrrhiza uralensis)、川贝(Fritillaria cirrhosa)	16/5/21	羚角钩藤汤加大黄治疗脑出血继发中枢性高热观察_唐军	2006	唐军. 羚角钩藤汤加大黄治疗脑出血继发中枢性高热观察[J]. 实用中医药杂志, 2006, 22(6):333-333.
	72	羚羊角、钩藤(Uncaria rhynchophylla)、茯苓(Poria cocos)、菊花(Chrysanthemum morifolium)、桑叶(Morus alba)、川贝(Fritillaria cirrhosa)、竹茹(Bamboo Shavings)、白芍(Paeonia lactiflora)、地黄(Rehmannia glutinosa)、大黄(Rheum officinale)、三七(Panax notoginseng)、丹参(Salvia miltiorrhiza)。水蛭	60	羚角钩藤汤加味治疗急性脑出血60例_靳建宏	2002	靳建宏. 羚角钩藤汤加味治疗急性脑出血60例[J]. 中华中医药学刊, 2003, 21(4):590-590.
	73	羚羊角、菊花(Chrysanthemum morifolium)、全蝎(Buthus martensii)、白芍(Paeonia lactiflora)、三七(Panax notoginseng)、大黄(Rheum officinale)、牛膝（Achyranthes bidentata）、钩藤(Uncaria rhynchophylla)、天麻(Gastrodia elata)、川贝(Fritillaria cirrhosa)、地龙（Pheretima aspergillum）、泽泻（Alisma orientalis）、地黄(Rehmannia glutinosa)、茯神(Poria cocos)、甘草(Glycyrrhiza uralensis)	12/10/22	羚羊钩藤汤加味治疗急性脑出血22例_张玲珍	2006	张玲珍. 羚羊钩藤汤加味治疗急性脑出血22例[J]. 中西医结合心脑血管病杂志, 2006, 4(5):403-404.
	74	羚羊角、钩藤(Uncaria rhynchophylla)、白芍(Paeonia lactiflora)、茯神(Poria cocos)、地黄(Rehmannia glutinosa)、桑叶(Morus alba)、川贝(Fritillaria cirrhosa)、竹茹(Bamboo Shavings)、菊花(Chrysanthemum morifolium)、甘草(Glycyrrhiza uralensis)	34/18/52	羚羊钩藤汤临证加减治疗高龄脑出血患者临床研究_焦健	2015	焦健, 徐淑娜. 羚羊钩藤汤临证加减治疗高龄脑出血患者临床研究[J]. 中国实用神经疾病杂志, 2015(7):21-23.
	75	天麻(Gastrodia elata)、钩藤(Uncaria rhynchophylla)、石决明(Cristaria plicata)、黄岑(Scutellaria baicalensis)、栀子(Gardenia jasminoides)、牛膝（Achyranthes bidentata）、牡丹皮(Paeonia moutan)、桃仁(Prunus persica)	30/12/42	脑出血早期运用活血化瘀法对其预后的影响_张玥	2004	张玥. 脑出血早期运用活血化瘀法对其预后的影响[J]. 辽宁中医杂志, 2004, 13(6):478-478.
		姜黄(Curcuma longa)、水蛭、天南星(Arisaema consanguineum)、半夏(Pinellia ternata)、川芎(Ligusticum chuanxiong)、赤芍(Paeoniae Rubra)、天麻(Gastrodia elata)、牡丹皮(Paeonia moutan)、桃仁(Prunus persica)
		牛角(Bubalus bubalis)、钩藤(Uncaria rhynchophylla)、珍珠(Cristaria plicata)、菖蒲（Acorus tatarinowii）、半夏(Pinellia ternata)、郁金(Curcuma aromatica)、水蛭、大黄(Rheum officinale)、黄岑(Scutellaria baicalensis)、牡丹皮(Paeonia moutan)、桃仁(Prunus persica)
	76	赤芍(Paeoniae Rubra)、乳香(Boswellia carterii)、丹参(Salvia miltiorrhiza)、红花(Carthamus tinctorius)、黄芪(Astragalus membranaceus)、全蝎(Buthus martensii)、川芎(Ligusticum chuanxiong)、当归（Angelica sinensis）、桑枝(Morus alba)、没药(Commiphora myrrha)、桂枝(Cinnamomum cassia)、桃仁(Prunus persica)、牛膝（Achyranthes bidentata）、地龙（Pheretima aspergillum）、鸡血藤(Spatholobus suberectus)、水蛭	28/15/43	脑心通胶囊对高血压脑出血术后疗效观察_魏风	2011	魏风, 陈俭, 朱晟,等. 脑心通胶囊对高血压脑出血术后疗效观察[J]. 中西医结合心脑血管病杂志, 2011, 09(2):179-180.
	77	天麻(Gastrodia elata)、钩藤(Uncaria rhynchophylla)、石决明(Cristaria plicata)、地黄(Rehmannia glutinosa)、白芍(Paeonia lactiflora)、羚羊角	30	脑溢安颗粒剂与汤剂治疗肝阳化风型急性脑出血临床疗效比较_梁清华	1995	梁清华, 黎杏群. 脑溢安颗粒剂与汤剂治疗肝阳化风型急性脑出血临床疗效比较[J]. 中南大学学报(医学版), 1995(3):215-218.
	78	天麻(Gastrodia elata)、天南星(Arisaema consanguineum)、菖蒲（Acorus tatarinowii）、丹参(Salvia miltiorrhiza)、钩藤(Uncaria rhynchophylla)、全蝎(Buthus martensii)、三七(Panax notoginseng)、大黄(Rheum officinale)、地龙（Pheretima aspergillum）、龙骨、牡蛎(Ostrea gigas)	28/17/45	平肝通腑化痰开窍方治疗脑出血45例_杨红琴	2008	杨红琴, 李永清, 郝伟,等. 平肝通腑化痰开窍方治疗脑出血45例[J]. 陕西中医, 2008, 29(2).
	79	天麻(Gastrodia elata)、钩藤(Uncaria rhynchophylla)、石决明(Cristaria plicata)、地黄(Rehmannia glutinosa)、白芍(Paeonia lactiflora)、牛膝（Achyranthes bidentata）、羚羊角	26/14/40	平肝熄风汤对脑溢血患者日常生活活动能力的影响_梁清华	1994	梁清华, 黎杏群. 平肝熄风汤对脑溢血患者日常生活活动能力的影响[J]. 中南大学学报(医学版), 1994(6):513-516.
		石决明(Cristaria plicata)、羚羊角、黄芪(Astragalus membranaceus)、丹参(Salvia miltiorrhiza)、丝瓜(Luffa cylindrica)、豨签草(Siegesbeckia orientalis)	26/14/40
	80	赭石、钩藤(Uncaria rhynchophylla)、珍珠(Cristaria plicata)、龙胆草(Gentiana scabra)、黄岑(Scutellaria baicalensis)、栀子(Gardenia jasminoides)、泽泻（Alisma orientalis）、柴胡(Bupleurum scorzonerifolium)、地黄(Rehmannia glutinosa)、酸枣仁、大黄(Rheum officinale)、三七(Panax notoginseng)	13/6/19	平肝止血汤干预肝火上炎型脑出血患者阳性精神症状的临床研究_杨希	2015	杨希, 袁梦石. 平肝止血汤干预肝火上炎型脑出血患者阳性精神症状的临床研究[J]. 中医药导报, 2015(10):69-71.
	81	水蛭、红花(Carthamus tinctorius)、蒲黄(Typha angustata)、川芎(Ligusticum chuanxiong)、菖蒲（Acorus tatarinowii）、龟板	25/26/51	破血化瘀_填精补髓中药汤剂治疗脑出血急性期的药物经济学评价_刘海艳	2015	刘海艳, 任吉祥, 王健,等. 破血化瘀、填精补髓中药汤剂治疗脑出血急性期的药物经济学评价[J]. 北京中医药, 2015(7):513-516.
	82	大黄(Rheum officinale)、枳实(Citrus aurantium)、栀子(Gardenia jasminoides)、黄岑(Scutellaria baicalensis)、瓜蒌(Trichosanthes kirilowii)、牡丹皮(Paeonia moutan)、桃仁(Prunus persica)、赤芍(Paeoniae Rubra)、白芍(Paeonia lactiflora)、丹参(Salvia miltiorrhiza)、石决明(Cristaria plicata)、钩藤(Uncaria rhynchophylla)	13/7/20	清里通下活血化瘀在脑出血急性期的应用_周国英	1992	周国英, 庄静萍, 陈艳宝. 清里通下活血化瘀在脑出血急性期的应用[J]. 福建中医药大学学报, 1992(3):144-146.
	83	金银花(Lonicera confuse)、黄岑(Scutellaria baicalensis)、栀子(Gardenia jasminoides)、地黄(Rehmannia glutinosa)、牡丹皮(Paeonia moutan)、夏枯草(Prunella vulgaris)、石决明(Cristaria plicata)、钩藤(Uncaria rhynchophylla)、牛角(Bubalus bubalis)、半夏(Pinellia ternata)、瓜蒌(Trichosanthes kirilowii)、大黄(Rheum officinale)、牛膝（Achyranthes bidentata）、槐花(Sophora japonica)	32/24/56	清热凉血法治疗痰热窍闭型中重度脑出血早期56例_张展峰	2009	张展峰, 王晓玲, 唐勇,等. 清热凉血法治疗痰热窍闭型中重度脑出血早期56例[J]. 陕西中医, 2009(2):163-164.
	84	水蛭、大黄(Rheum officinale)、益母草(Leonurus japonicus)、泽兰(Lycopus lucidus)、天麻(Gastrodia elata)、钩藤(Uncaria rhynchophylla)、牛膝（Achyranthes bidentata）、石决明(Cristaria plicata)、蒺藜(Tribulus terrestris)、半夏(Pinellia ternata)、陈皮(Citrus reticulata)	27/12/39	祛瘀通腑法为主治疗脑出血39例临床观察_陈隐漪	2002	陈隐漪, 邵凤扬. 祛瘀通腑法为主治疗脑出血39例临床观察[J]. 江苏中医药, 2002, 23(2):25-26.
		水蛭、大黄(Rheum officinale)、益母草(Leonurus japonicus)、泽兰(Lycopus lucidus)、天南星(Arisaema consanguineum)、陈皮(Citrus reticulata)、菊花(Chrysanthemum morifolium)、黄岑(Scutellaria baicalensis)、栀子(Gardenia jasminoides)、半夏(Pinellia ternata)、竹茹(Bamboo Shavings)
		水蛭、大黄(Rheum officinale)、益母草(Leonurus japonicus)、泽兰(Lycopus lucidus)、麦冬(Ophiopogon japonicus)、女贞子(Ligustrum lucidum)、白芍(Paeonia lactiflora)、知母(Anemarrhena asphodeloides)、地黄(Rehmannia glutinosa)、肉桂(Cinnamomum cassia)、何首乌(Polygonum multiflorum)、山茱萸(Cornus officinalis)
	85	水蛭、大黄(Rheum officinale)、三七(Panax notoginseng)、丹参(Salvia miltiorrhiza)、益母草(Leonurus japonicus)、全蝎(Buthus martensii)、天竺黄(Polygonatum odoratum)、土元	37/23/60	舒血宁治疗脑出血术后残余血肿的临床疗效分析_石磊	2014	石磊, 李晓良, 潘天鸿,等. 舒血宁治疗脑出血术后残余血肿的临床疗效分析[J]. 中国实用神经疾病杂志, 2015(6):125-126.
	86	水蛭、三七(Panax notoginseng)、血竭(Daemonorops draco)、蒲黄(Typha angustata)、川芎(Ligusticum chuanxiong)、当归（Angelica sinensis）、大黄(Rheum officinale)、甘草(Glycyrrhiza uralensis)	71/49/120	水蛭三七饮治疗脑出血临床体会_蔺彦芬	2004	蔺彦芬. 水蛭三七饮治疗脑出血临床体会[J]. 中国中医急症, 2004, 13(1):8-8.
	87	金银花(Lonicera confuse)、玄参(Scrophularia ningpoensis)、当归（Angelica sinensis）、甘草(Glycyrrhiza uralensis)、郁金(Curcuma aromatica)、茅根(Imperata cylindrica)、枸杞(Lycium chinense)	15/12/27	四妙勇安汤加味治疗高血压脑出血的临床运用体会_蒋士生	2011	蒋士生, 贺双腾, 韩育明,等. 四妙勇安汤加味治疗高血压脑出血的临床运用体会[J]. 中国中医基础医学杂志, 2011(4):413-416.
	88	土元、水蛭、桃仁(Prunus persica)、红花(Carthamus tinctorius)、菖蒲（Acorus tatarinowii）、天南星(Arisaema consanguineum)、地龙（Pheretima aspergillum）、川芎(Ligusticum chuanxiong)、鸡血藤(Spatholobus suberectus)	23/16/39	痰瘀同治脑出血刍议_罗列波	2004	罗列波. 痰瘀同治脑出血刍议[J]. 辽宁中医药大学学报, 2004, 6(2):107-107.
	89	桃仁(Prunus persica)、大黄(Rheum officinale)、芒硝、牡丹皮(Paeonia moutan)、黄岑(Scutellaria baicalensis)、菖蒲（Acorus tatarinowii）、郁金(Curcuma aromatica)、栀子(Gardenia jasminoides)、桂枝(Cinnamomum cassia)、瓜蒌(Trichosanthes kirilowii)、甘草(Glycyrrhiza uralensis)	41/21/62	桃核承气汤加味治疗脑出血术后并发症62例_汤忠华	2007	汤忠华. 桃核承气汤加味治疗脑出血术后并发症62例[J]. 陕西中医, 2007, 28(10):1313-1314.
	90	水蛭、丹参(Salvia miltiorrhiza)、桃仁(Prunus persica)、赤芍(Paeoniae Rubra)、红花(Carthamus tinctorius)、川芎(Ligusticum chuanxiong)	22/8/30	桃红四物汤加丹参_水蛭治疗急性出血性中风30例_王兵	2009	王兵. 桃红四物汤加丹参、水蛭治疗急性出血性中风30例[J]. 陕西中医, 2009, 30(10):1316-1317.
	91	桃仁(Prunus persica)、川芎(Ligusticum chuanxiong)	30	桃仁川芎二药治疗脑出血30例的临床观察_张燕	2004	张燕. 桃仁川芎二药治疗脑出血30例的临床观察[J]. 四川中医, 2004, 22(2):41-42.
	92	天麻(Gastrodia elata)、地龙（Pheretima aspergillum）、钩藤(Uncaria rhynchophylla)、赤芍(Paeoniae Rubra)、秦艽(Gentiana macrophylla)、桑枝(Morus alba)、桂枝(Cinnamomum cassia)、鸡血藤(Spatholobus suberectus)、泽兰(Lycopus lucidus)、茯苓(Poria cocos)、甘草(Glycyrrhiza uralensis)	27/13/40	天龙通经方治疗脑出血中经证疗效观察_彭广军	2011	彭广军, 梁璐, 杨光福. 天龙通经方治疗脑出血中经证疗效观察[J]. 中国实用医药, 2011, 06(17):128-129.
	93	天麻(Gastrodia elata)、钩藤(Uncaria rhynchophylla)、石决明(Cristaria plicata)、栀子(Gardenia jasminoides)、桑寄生(Taxillus chinensis)、杜仲(Eucommia ulmoides)、牛膝（Achyranthes bidentata）、黄岑(Scutellaria baicalensis)、茯神(Poria cocos)、益母草(Leonurus japonicus)、夜交藤(Polygonum multiflorum)	38/26/64	天麻钩藤饮为主治疗高血压性脑出血64例总结_伍大华	2000	伍大华, 刘芳. 天麻钩藤饮为主治疗高血压性脑出血64例总结[J]. 湖南中医杂志, 2000(6):10-11.
	94	牛角(Bubalus bubalis)、大黄(Rheum officinale)、枳实(Citrus aurantium)、厚朴(Magnolia officinalis)、三七(Panax notoginseng)、牡丹皮(Paeonia moutan)、赤芍(Paeoniae Rubra)、龙骨、牡蛎(Ostrea gigas)	36/24/60	通腑活瘀汤治疗急性高血压脑出血60例_马锐	2004	马锐. 通腑活瘀汤治疗急性高血压脑出血60例[J]. 辽宁中医药大学学报, 2004, 6(5):387-387.
	95	大黄(Rheum officinale)、厚朴(Magnolia officinalis)、枳实(Citrus aurantium)、天南星(Arisaema consanguineum)、半夏(Pinellia ternata)、瓜蒌(Trichosanthes kirilowii)、竹茹(Bamboo Shavings)、菖蒲（Acorus tatarinowii）、黄连(Coptis chinensis)、芒硝	25/17/42	通腑泄热豁痰法治疗急性脑出血42例疗效观察_吴艳华	2002	吴艳华. 通腑泄热豁痰法治疗急性脑出血42例疗效观察[J]. 新中医, 2003, 35(12):35-36.
	96	麦冬(Ophiopogon japonicus)、玄参(Scrophularia ningpoensis)、大黄(Rheum officinale)、地黄(Rehmannia glutinosa)、厚朴(Magnolia officinalis)、枳实(Citrus aurantium)、三七(Panax notoginseng)、蜈蚣(Centipede)、天麻(Gastrodia elata)、黄岑(Scutellaria baicalensis)、栀子(Gardenia jasminoides)、钩藤(Uncaria rhynchophylla)	62	通腑养阴汤加减治疗出血性中风142例_樊建	2010	樊建, 何学斌. 通腑养阴汤加减治疗出血性中风142例[J]. 中医学报, 2010, 25(3):514-515.
		麦冬(Ophiopogon japonicus)、玄参(Scrophularia ningpoensis)、大黄(Rheum officinale)、地黄(Rehmannia glutinosa)、厚朴(Magnolia officinalis)、枳实(Citrus aurantium)、三七(Panax notoginseng)、蜈蚣(Centipede)、陈皮(Citrus reticulata)、竹茹(Bamboo Shavings)、天南星(Arisaema consanguineum)、黄连(Coptis chinensis)	50
		麦冬(Ophiopogon japonicus)、玄参(Scrophularia ningpoensis)、大黄(Rheum officinale)、地黄(Rehmannia glutinosa)、厚朴(Magnolia officinalis)、枳实(Citrus aurantium)、三七(Panax notoginseng)、蜈蚣(Centipede)、陈皮(Citrus reticulata)、半夏(Pinellia ternata)、茯苓(Poria cocos)、瓜蒌(Trichosanthes kirilowii)	30
	97	马钱子(Strychnos nux-vomica)、甘草(Glycyrrhiza uralensis)、僵蚕(Bombyx mori)、菖蒲（Acorus tatarinowii）、郁金(Curcuma aromatica)、远志(Polygala tenuifolia)、地黄(Rehmannia glutinosa)、半夏(Pinellia ternata)、何首乌(Polygonum multiflorum)、赤芍(Paeoniae Rubra)	63/37/100	吞咽散治疗脑出血后吞咽障碍100例临床观察_杨泉鱼	2007	杨泉鱼, 孙建峰. 吞咽散治疗脑出血后吞咽障碍100例临床观察[J]. 新中医, 2007, 39(3):27-28.
	98	牛角(Bubalus bubalis)、地黄(Rehmannia glutinosa)、赤芍(Paeoniae Rubra)、白芍(Paeonia lactiflora)、牡丹皮(Paeonia moutan)、玄参(Scrophularia ningpoensis)、大黄(Rheum officinale)、天麻(Gastrodia elata)、钩藤(Uncaria rhynchophylla)、瓜蒌(Trichosanthes kirilowii)、水蛭、三七(Panax notoginseng)	48	犀角地黄汤加味治疗急性脑出血48例临床观察_李国勤	1998	李国勤, 齐文升, 熊抗美,等. 犀角地黄汤加味治疗急性脑出血48例临床观察[J]. 中医杂志, 1998(1):27-29.
	99	羚羊角、钩藤(Uncaria rhynchophylla)、茯苓(Poria cocos)、菊花(Chrysanthemum morifolium)、桑叶(Morus alba)、川贝(Fritillaria cirrhosa)、竹茹(Bamboo Shavings)、白芍(Paeonia lactiflora)、地黄(Rehmannia glutinosa)、大黄(Rheum officinale)、三七(Panax notoginseng)、甘草(Glycyrrhiza uralensis)、花蕊石	31	熄风化痰法治疗高血压急性脑出血57例临床观察_李格	2002	李格, 史载祥, 柳翼. 熄风化痰法治疗高血压急性脑出血57例临床观察[J]. 中医杂志, 2002, 43(6):433-434.
		天南星(Arisaema consanguineum)、瓜蒌(Trichosanthes kirilowii)、大黄(Rheum officinale)、枳实(Citrus aurantium)、厚朴(Magnolia officinalis)、桃仁(Prunus persica)、红花(Carthamus tinctorius)、丹参(Salvia miltiorrhiza)	18
		地黄(Rehmannia glutinosa)、山茱萸(Cornus officinalis)、茯苓(Poria cocos)、泽泻（Alisma orientalis）、牡丹皮(Paeonia moutan)、麦冬(Ophiopogon japonicus)、五味子(Schisandra chinensis)、郁金(Curcuma aromatica)、桃仁(Prunus persica)、红花(Carthamus tinctorius)、丹参(Salvia miltiorrhiza)	8
	100	牛膝（Achyranthes bidentata）、赭石、龙骨、牡蛎(Ostrea gigas)、龟板、川楝子(Melia toosendan)、白芍(Paeonia lactiflora)、玄参(Scrophularia ningpoensis)、天门冬(Asparagus cochinchinensis)、麦芽(Hordeum vulgare)、茵陈(Artemisia capillaries)、甘草(Glycyrrhiza uralensis)、天南星(Arisaema consanguineum)、大黄(Rheum officinale)	43/17/60	膝龟龙牡赭石汤治疗脑出血临床观察_李锐争	2007	李锐争, 敖卫红. 膝龟龙牡赭石汤治疗脑出血临床观察[J]. 实用中西医结合临床, 2007, 7(4):45-45.
	101	苏木(Caesalpinia sappan)、桃仁(Prunus persica)、红花(Carthamus tinctorius)、乳香(Boswellia carterii)、没药(Commiphora myrrha)、木香(Aucklandia lappa)、香附(Cyperus rotundus)、当归（Angelica sinensis）、川芎(Ligusticum chuanxiong)、地黄(Rehmannia glutinosa)、赤芍(Paeoniae Rubra)、续断(Dipsacus asperoides)、牛膝（Achyranthes bidentata）	420	消瘀康胶囊治疗脑出血420例临床观察_曹明芳	2012	曹明芳. 消瘀康胶囊治疗脑出血420例临床观察[J]. 中国医药指南, 2012, 10(7):225-226.
	102	大黄(Rheum officinale)、黄岑(Scutellaria baicalensis)、栀子(Gardenia jasminoides)、赭石、地黄(Rehmannia glutinosa)、天麻(Gastrodia elata)、钩藤(Uncaria rhynchophylla)	13/9/21	泻热平肝法治疗脑出血急性期疗效观察_吕莉君	2004	吕莉君, 刘忠达, 姚纯俭,等. 泻热平肝法治疗脑出血急性期疗效观察[J]. 浙江中西医结合杂志, 2004, 14(5):296-297.
	103	大黄(Rheum officinale)、牛角(Bubalus bubalis)、地黄(Rehmannia glutinosa)、黄芪(Astragalus membranaceus)、赤芍(Paeoniae Rubra)、牡丹皮(Paeonia moutan)、龙脑香(DryobAlanops aromatica)、菖蒲（Acorus tatarinowii）	21/13/34	醒脑静与凉血化瘀法联合治疗脑出血的临床疗效研究_李然	2012	李然. 醒脑静与凉血化瘀法联合治疗脑出血的临床疗效研究[J]. 中国医药科学, 2012, 02(17):96-97.
	104	天麻(Gastrodia elata)、钩藤(Uncaria rhynchophylla)、黄岑(Scutellaria baicalensis)、赤芍(Paeoniae Rubra)、菖蒲（Acorus tatarinowii）、红花(Carthamus tinctorius)、地龙（Pheretima aspergillum）、丹参(Salvia miltiorrhiza)、牛膝（Achyranthes bidentata）、茯苓(Poria cocos)	17/13/30	醒脑开窍活血法治疗高血压性脑出血的临床研究_杨劲松	2005	杨劲松, 罗治华, 钟妙文. 醒脑开窍活血法治疗高血压性脑出血的临床研究[J]. 中国中西医结合急救杂志, 2005, 12(1):34-36.
	105	天南星(Arisaema consanguineum)、菖蒲（Acorus tatarinowii）、大黄(Rheum officinale)、水蛭、蒺藜(Tribulus terrestris) 、菊花(Chrysanthemum morifolium)、半夏(Pinellia ternata)、天麻(Gastrodia elata)、玄参(Scrophularia ningpoensis)、栀子(Gardenia jasminoides)、玉竹(Polygonatum odoratum)、龙脑香(DryobAlanops aromatica)、桃仁(Prunus persica)、益母草(Leonurus japonicus)	28/18/36	醒脑散治疗急性脑出血36例_陈隐漪	2006	陈隐漪. 醒脑散治疗急性脑出血36例[J]. 陕西中医, 2006, 27(11):1347-1349.
	106	羚羊角、蒲黄(Typha angustata)、天竺黄(Polygonatum odoratum)、大黄(Rheum officinale)、三七(Panax notoginseng)、牡丹皮(Paeonia moutan)、牛膝（Achyranthes bidentata）	39/21/60	醒脑汤联合西医治疗脑出血的临床疗效观察_邓雪	2015	邓雪. 醒脑汤联合西医治疗脑出血的临床疗效观察[J]. 光明中医, 2015(4):828-829.
	107	大黄(Rheum officinale)、黄芪(Astragalus membranaceus)、地龙（Pheretima aspergillum）、红花(Carthamus tinctorius)、川芎(Ligusticum chuanxiong)、牡丹皮(Paeonia moutan)、茯苓(Poria cocos)、党参(Codonopsis pilosula)、泽泻（Alisma orientalis）、三七(Panax notoginseng)	45	醒脑益灵汤治疗脑出血临床观察_任家强	2008	任家强, 邢长伟, 张卫. 醒脑益灵汤治疗脑出血临床观察[J]. 内蒙古中医药, 2008, 27(11):72-73.
	108	三七(Panax notoginseng)、川芎(Ligusticum chuanxiong)、葛根(Pueraria lobata)、水蛭、地龙（Pheretima aspergillum）、红花(Carthamus tinctorius)、天麻(Gastrodia elata)、龙脑香(DryobAlanops aromatica)、菖蒲（Acorus tatarinowii）、大黄(Rheum officinale)	58/34/92	醒脑再造胶囊治疗急性脑出血180例临床分析_杨玲	2012	杨玲. 醒脑再造胶囊治疗急性脑出血180例临床分析[J]. 中国实用神经疾病杂志, 2012, 15(4):31-33.
	109	三七(Panax notoginseng)、大黄(Rheum officinale)、莪木(Curcuma longa)、川芎(Ligusticum chuanxiong)、黄岑(Scutellaria baicalensis)	19/11/30	血肿消口服液治疗高血压性脑出血临床观察_崔俊波	2008	崔俊波, 崔应麟, 王松龄. 血肿消口服液治疗高血压性脑出血临床观察[J]. 山西中医, 2008, 24(1):11-12.
	110	当归（Angelica sinensis）、川芎(Ligusticum chuanxiong)、白芍(Paeonia lactiflora)、细辛(Asarum sieboldii)、地黄(Rehmannia glutinosa)、珍珠(Cristaria plicata)、决明子(Cassia tora)、夏枯草(Prunella vulgaris)、细辛(Asarum sieboldii)	30/24/54	养血清脑颗粒治疗急性期脑出血的临床研究_施婵宏	2010	施婵宏, 吴亦, 王欣,等. 养血清脑颗粒治疗急性期脑出血的临床研究[J]. 中华中医药学刊, 2010(2):442-443.
	111	黄芪(Astragalus membranaceus)、当归（Angelica sinensis）、赤芍(Paeoniae Rubra)、川芎(Ligusticum chuanxiong)、红花(Carthamus tinctorius)、桃仁(Prunus persica)、地龙（Pheretima aspergillum）、水蛭、大黄(Rheum officinale)	19/11/30	益气活血法促进脑出血血肿吸收的临床观察_刘杰祥	2009	刘杰祥, 杨亚平. 益气活血法促进脑出血血肿吸收的临床观察[J]. 北京中医药, 2006, 25(5):317-318.
	112	黄芪(Astragalus membranaceus)、西洋参(Panax quinquefolium)、当归（Angelica sinensis）、地龙（Pheretima aspergillum）、菖蒲（Acorus tatarinowii）、龙脑香(DryobAlanops aromatica)、大黄(Rheum officinale)	20/10/30	益气活血开窍法治疗脑出血30例临床观察_刘平	2005	刘平. 益气活血开窍法治疗脑出血30例临床观察[J]. 中医药导报, 2005, 11(5):6-7.
	113	黄芪(Astragalus membranaceus)、丹参(Salvia miltiorrhiza)、地龙（Pheretima aspergillum）、当归（Angelica sinensis）、赤芍(Paeoniae Rubra)、地黄(Rehmannia glutinosa)、菊花(Chrysanthemum morifolium)、钩藤(Uncaria rhynchophylla)、桃仁(Prunus persica)、红花(Carthamus tinctorius)、川芎(Ligusticum chuanxiong)、大黄(Rheum officinale)、枳实(Citrus aurantium)、天南星(Arisaema consanguineum)	24/8/32	益气活血为主治疗脑出血的临床观察_杨金池	2003	杨金池. 益气活血为主治疗脑出血的临床观察[J]. 湖北中医杂志, 2003, 25(9):6-7.
	114	黄芪(Astragalus membranaceus)、丹参(Salvia miltiorrhiza)、水蛭、川芎(Ligusticum chuanxiong)、三七(Panax notoginseng)、桃仁(Prunus persica)、红花(Carthamus tinctorius)、益母草(Leonurus japonicus)、麦冬(Ophiopogon japonicus)、白芍(Paeonia lactiflora)、泽泻（Alisma orientalis）、茯苓(Poria cocos)、白术(Atractylodes macrocephala)、陈皮(Citrus reticulata)、郁金(Curcuma aromatica)	28/17/45	益气养阴_活血利水法治疗亚急性期脑出血脑水肿45例_杨宏勇	2008	杨宏勇, 王淑芳, 冀彦丽,等. 益气养阴、活血利水法治疗亚急性期脑出血脑水肿45例[J]. 光明中医, 2008, 23(6):797-798.
	115	银杏叶(Ginkgo Biloba)、丹参(Salvia miltiorrhiza)、灯盏花(Erigeron breviscapus)、三七(Panax notoginseng)、绞股蓝(Gynostemma pentaphyllum)、山楂(Crataegus pinnatifida)、大蒜（Allium sativum）、龙脑香(DryobAlanops aromatica)	34/21/55	银丹心脑通软胶囊治疗脑出血恢复期的临床研究_张秀玲	2010	张秀玲, 宋玉琼. 银丹心脑通软胶囊治疗脑出血恢复期的临床研究[J]. 中国中医药现代远程教育, 2010, 08(16):16-17.
	116	黄芪(Astragalus membranaceus)、水蛭、大黄(Rheum officinale)、菖蒲（Acorus tatarinowii）、川芎(Ligusticum chuanxiong)	28/15/43	应用活血益气化痰清热法治疗脑出血患者的临床疗效观察_王振永	2014	王振永, 丁泽昌. 应用活血益气化痰清热法治疗脑出血患者的临床疗效观察[J]. 当代医药论丛, 2014(8).
	117	鹿茸(Cervus elaphus)、巴戟天(Morinda officinalis)、地黄(Rehmannia glutinosa)、肉苁蓉(Desertliving Cistanche)、黄精(Polygonatum sibiricum)、天门冬(Asparagus cochinchinensis)、石斛(Dendrobium nobile)、川芎(Ligusticum chuanxiong)、丹参(Salvia miltiorrhiza)、鸡血藤(Spatholobus suberectus)、地龙（Pheretima aspergillum）、黄芪(Astragalus membranaceus)、豨签草(Siegesbeckia orientalis)	18/12/30	玉枢甘露饮治疗脑出血30例_王永民	2002	王永民. 玉枢甘露饮治疗脑出血30例[J]. 中国中医急症, 2002, 11(5):406-406.
	118	天麻(Gastrodia elata)、全蝎(Buthus martensii)、何首乌(Polygonum multiflorum)、天南星(Arisaema consanguineum)、水蛭、地精草、三七(Panax notoginseng)、桃仁(Prunus persica)、丹参(Salvia miltiorrhiza)、土元	24/19/43	元神康胶囊治疗急性高血压脑出血43例疗效观察_徐成森	2006	徐成森, 欧阳代君, 袁丹桂,等. 元神康胶囊治疗急性高血压脑出血43例疗效观察[J]. 中国中西医结合急救杂志, 2006, 13(1):16-18.
	119	天麻(Gastrodia elata)、全蝎(Buthus martensii)、何首乌(Polygonum multiflorum)、天南星(Arisaema consanguineum)、水蛭、地精草、三七(Panax notoginseng)、桃仁(Prunus persica)、丹参(Salvia miltiorrhiza)、土元	58	元神康胶囊治疗脑出血术后疗效观察_欧阳代君	2005	欧阳代君, 徐成森, 袁丹桂,等. 元神康胶囊治疗脑出血术后疗效观察[J]. 中国中医急症, 2005, 14(12):1151-1151.
	120	三七(Panax notoginseng)、丹参(Salvia miltiorrhiza)、桃仁(Prunus persica)、赤芍(Paeoniae Rubra)	26/14/40	早期运用活血化瘀法治疗出血性中风临床观察_杨晖	2007	杨晖, 何银辉, 李向荣,等. 早期运用活血化瘀法治疗出血性中风临床观察[J]. 中国中医药信息杂志, 2007, 14(3):61-62.
	121	丹参(Salvia miltiorrhiza)、川芎(Ligusticum chuanxiong)、桃仁(Prunus persica)、红花(Carthamus tinctorius)、赤芍(Paeoniae Rubra)、水蛭、三七(Panax notoginseng)、天麻(Gastrodia elata)、大黄(Rheum officinale)	18/12/32	早期运用活血化瘀法治疗脑出血急性期32例临床观察_刘燕	2009	刘燕. 早期运用活血化瘀法治疗脑出血急性期32例临床观察[J]. 中医药导报, 2009, 15(11):22-23.
	122	当归（Angelica sinensis）、川芎(Ligusticum chuanxiong)、赤芍(Paeoniae Rubra)、桃仁(Prunus persica)、红花(Carthamus tinctorius)、丹参(Salvia miltiorrhiza)、水蛭、苏木(Caesalpinia sappan)	27/20/47	早期运用活血化瘀药对改善脑出血神经功能缺损的疗效观察_蒋再轶	2006	蒋再轶. 早期运用活血化瘀药对改善脑出血神经功能缺损的疗效观察[J]. 云南中医中药杂志, 2006, 27(1):10-11.
	123	半夏(Pinellia ternata)、橘红(Citrus reticulate)、菖蒲（Acorus tatarinowii）、枳实(Citrus aurantium)、枳实(Citrus aurantium)、?虫、茯苓(Poria cocos)、天南星(Arisaema consanguineum)、川芎(Ligusticum chuanxiong)	32/18/50	针药并用治疗脑出血50例_高萍	2004	高萍, 金丽君. 针药并用治疗脑出血50例[J]. 中国中医急症, 2004, 13(2):71-71.
		赭石、石决明(Cristaria plicata)、白芍(Paeonia lactiflora)、玄参(Scrophularia ningpoensis)、麦冬(Ophiopogon japonicus)、天麻(Gastrodia elata)、菖蒲（Acorus tatarinowii）、龟板、?虫、水蛭、川芎(Ligusticum chuanxiong)
		天麻(Gastrodia elata)、钩藤(Uncaria rhynchophylla)、人参(Panax ginseng)、麦冬(Ophiopogon japonicus)、玄参(Scrophularia ningpoensis)、枸杞(Lycium chinense)、龟板、地黄(Rehmannia glutinosa)、川芎(Ligusticum chuanxiong)、水蛭
		黄芪(Astragalus membranaceus)、地龙（Pheretima aspergillum）、赤芍(Paeoniae Rubra)、当归（Angelica sinensis）、桃仁(Prunus persica)、红花(Carthamus tinctorius)、川芎(Ligusticum chuanxiong)
	124	山药(Dioscorea opposita)、赭石、牛膝（Achyranthes bidentata）、龙骨、牡蛎(Ostrea gigas)、地黄(Rehmannia glutinosa)、菊花(Chrysanthemum morifolium)、柏子仁(Platycladus orientalis)	16/14/30	针药合用治疗脑出血30例_高桂锋	2003	高桂锋. 针药合用治疗脑出血30例[J]. 针灸临床杂志, 2003, 19(12):5-5.
	125	钩藤(Uncaria rhynchophylla)、玄参(Scrophularia ningpoensis)、地黄(Rehmannia glutinosa)、牡丹皮(Paeonia moutan)、菊花(Chrysanthemum morifolium)、菖蒲（Acorus tatarinowii）、夏枯草(Prunella vulgaris)、牛膝（Achyranthes bidentata）、茜草(Rubia cordifolia)、仙鹤草（Agrimonia pilosa）、三七(Panax notoginseng)、天南星(Arisaema consanguineum)、苍术(Atractylodes lancea)、鸡血藤(Spatholobus suberectus)、茅根(Imperata cylindrica)、伸筋草(Lycopodium japonium)、大黄(Rh…	17/7/24	止血消瘀醒脑汤为主治疗脑出血疗效观察_贾曦	2005	贾曦, 王素翠. 止血消瘀醒脑汤为主治疗脑出血疗效观察[J]. 中国中医药信息杂志, 2005, 12(1):70-70.
	126	水蛭、黄芪(Astragalus membranaceus)、桃仁(Prunus persica)、红花(Carthamus tinctorius)、苍术(Atractylodes lancea)、川芎(Ligusticum chuanxiong)、水蛭、当归（Angelica sinensis）、地龙（Pheretima aspergillum）	20/16/36	蛭芪活血汤治疗脑出血疗效比较_管日军	2012	管日军, 邢春燕, 黄龙华. 蛭芪活血汤治疗脑出血疗效比较[J]. 河北医药, 2012, 34(6):941-941.
	127	党参(Codonopsis pilosula)、钩藤(Uncaria rhynchophylla)、地龙（Pheretima aspergillum）、苍术(Atractylodes lancea)、桃仁(Prunus persica)、红花(Carthamus tinctorius)、当归（Angelica sinensis）、黄芪(Astragalus membranaceus)、党参(Codonopsis pilosula)、珍珠(Cristaria plicata)、川芎(Ligusticum chuanxiong)、徐长卿(Cynanchum paniculatum)、葛根(Pueraria lobata)	46/34/80	中风II号口服液为主治疗脑出血恢复期160例临床疗效观察_郑安	1998	郑安, 朱亨韶. 中风Ⅱ号口服液为主治疗脑出血恢复期160例临床疗效观察[J]. 中医杂志, 1998(3):162-164.
	128	太子参(Pseudostellaria heterophylla)、水蛭、天南星(Arisaema consanguineum)、何首乌(Polygonum multiflorum)、天麻(Gastrodia elata)、大黄(Rheum officinale)、全蝎(Buthus martensii)、决明子(Cassia tora)	16/14/30	中风防治灵丸治疗高血压性脑出血的疗效观察_周萍	2007	周萍, 王松龄. 中风防治灵丸治疗高血压性脑出血的疗效观察[J]. 辽宁中医杂志, 2007, 34(7):950-951.
	129	麝香(Moschus moschiferus)、川芎(Ligusticum chuanxiong)、苍术(Atractylodes lancea)、桃仁(Prunus persica)、红花(Carthamus tinctorius)、大枣(Ziziphus jujuba)、生姜(Zingiber officinale)、大葱（Allium fistulosum）、天麻(Gastrodia elata)、钩藤(Uncaria rhynchophylla)	32/22/54	中西医结合治疗高血压脑出血临床效果观察_王志新	2009	王志新, 张志立, 罗培云. 中西医结合治疗高血压脑出血临床效果观察[J]. 实用中西医结合临床, 2009, 9(2):9-11.
		黄芪(Astragalus membranaceus)、地龙（Pheretima aspergillum）、苍术(Atractylodes lancea)、川芎(Ligusticum chuanxiong)、桃仁(Prunus persica)、红花(Carthamus tinctorius)、当归（Angelica sinensis）、夏枯草(Prunella vulgaris)、伸筋草(Lycopodium japonium)、鸡血藤(Spatholobus suberectus)	32/22/54
	130	丹参(Salvia miltiorrhiza)、三七(Panax notoginseng)、当归（Angelica sinensis）、白芍(Paeonia lactiflora)、地黄(Rehmannia glutinosa)、黄芪(Astragalus membranaceus)、僵蚕(Bombyx mori)、全蝎(Buthus martensii)、水蛭、蜈蚣(Centipede)	32/30/62	中西医结合治疗高血压性脑出血118例疗效分析_尚桂梅	2008	尚桂梅, 高宏业. 中西医结合治疗高血压性脑出血118例疗效分析[J]. 中国实用神经疾病杂志, 2008, 11(8):129-130.
	131	大黄(Rheum officinale)、厚朴(Magnolia officinalis)、枳实(Citrus aurantium)、芒硝、天麻(Gastrodia elata)、钩藤(Uncaria rhynchophylla)、瓜蒌(Trichosanthes kirilowii)、皂荚(Gleditsia sinensis)、菖蒲（Acorus tatarinowii）、茜草(Rubia cordifolia)、蒲黄(Typha angustata)、三七(Panax notoginseng)、白芨(Bletilla striata)、焦三仙	46/41/87	中西医结合治疗高血压性脑出血的临床观察_李红宇	2010	李红宇, 蒋利魁. 中西医结合治疗高血压性脑出血的临床观察[J]. 河南中医, 2010, 30(8):795-795.
	132	羚羊角、钩藤(Uncaria rhynchophylla)、赤芍(Paeoniae Rubra)、白芍(Paeonia lactiflora)、菊花(Chrysanthemum morifolium)、川贝(Fritillaria cirrhosa)、玄参(Scrophularia ningpoensis)、黄岑(Scutellaria baicalensis)、竹茹(Bamboo Shavings)、甘草(Glycyrrhiza uralensis)	48/28/76	中西医结合治疗急性脑出血76例_刘新	2000	刘新, 王敏. 中西医结合治疗急性脑出血76例[J]. 中医研究, 2000(6):26-27.
	133	黄芪(Astragalus membranaceus)、当归（Angelica sinensis）、赤芍(Paeoniae Rubra)、地龙（Pheretima aspergillum）、川芎(Ligusticum chuanxiong)、丹参(Salvia miltiorrhiza)、桃仁(Prunus persica)、红花(Carthamus tinctorius)、全蝎(Buthus martensii)、蜈蚣(Centipede)、土元	26/8/34	中西医结合治疗急性脑出血临床观察_程世开	2001	程世开. 中西医结合治疗急性脑出血临床观察[J]. 浙江中西医结合杂志, 2001, 11(4):211-213.
	134	三七(Panax notoginseng)、蒲黄(Typha angustata)、当归（Angelica sinensis）、天麻(Gastrodia elata)、地黄(Rehmannia glutinosa)、黄芪(Astragalus membranaceus)	27/16/43	中西医结合治疗脑出血43例临床观察_陈荣明	2015	陈荣明. 中西医结合治疗脑出血43例临床观察[J]. 中国民族民间医药, 2015(7):84-84.
	135	水蛭、凌霄花(Campsis grandiflora)、大黄(Rheum officinale)	27/23/50	中西医结合治疗脑出血50例临床观察_常诚	2003	常诚. 中西医结合治疗脑出血50例临床观察[J]. 国医论坛, 2003, 18(1):35-35.
	136	秦艽(Gentiana macrophylla)、川芎(Ligusticum chuanxiong)、赤芍(Paeoniae Rubra)、当归（Angelica sinensis）、牛膝（Achyranthes bidentata）、丹参(Salvia miltiorrhiza)、羌活(Notopterygium incisum)、黄柏(Phellodendron amurense)、石膏、桑枝(Morus alba)	22	中西医结合治疗脑出血83例_孙怡	1992	孙怡, 王腾云. 中西医结合治疗脑出血83例[J]. 浙江中西医结合杂志, 1992(1):4-5.
		黄芪(Astragalus membranaceus)、川芎(Ligusticum chuanxiong)、赤芍(Paeoniae Rubra)、当归（Angelica sinensis）、红花(Carthamus tinctorius)、地龙（Pheretima aspergillum）、桂枝(Cinnamomum cassia)、牛膝（Achyranthes bidentata）、丹参(Salvia miltiorrhiza)	17
	137	柴胡(Bupleurum scorzonerifolium)、郁金(Curcuma aromatica)、丹参(Salvia miltiorrhiza)、延胡索(Corydalis yanhusuo)、栀子(Gardenia jasminoides)、菖蒲（Acorus tatarinowii）	9/10/19	中药复方与氟西汀对卒中后抑郁神经功能康复影响的研究_陈卫垠	2001	陈卫垠, 刘福友, 杨爱萍. 中药复方与氟西汀对卒中后抑郁神经功能康复影响的研究[J]. 成都中医药大学学报, 2001, 24(4):20-23.
	138	丹参(Salvia miltiorrhiza)、泽兰(Lycopus lucidus)、泽泻（Alisma orientalis）、水蛭、益母草(Leonurus japonicus)、牛膝（Achyranthes bidentata）、茅根(Imperata cylindrica)、大黄(Rheum officinale)、三七(Panax notoginseng)、葛根(Pueraria lobata)	32/13/45	中药活血利水治疗脑出血45例_朱之国	2005	朱之国, 郭相河, 刘尊秀. 中药活血利水治疗脑出血45例[J]. 辽宁中医杂志, 2005, 32(8):798-798.
	139	赤芍(Paeoniae Rubra)、川芎(Ligusticum chuanxiong)、桃仁(Prunus persica)、红花(Carthamus tinctorius)、红枣、老葱（Allium fistulosum）、生姜(Zingiber officinale)、麝香(Moschus moschiferus)	55/35/90	中药序贯治疗高血压性脑出血的疗效观察_王中甫	2001	王中甫, 王静雅. 中药序贯治疗高血压性脑出血的疗效观察[J]. 中国药房, 2011(3):263-265.
		黄芪(Astragalus membranaceus)、赤芍(Paeoniae Rubra)、川芎(Ligusticum chuanxiong)、当归（Angelica sinensis）、地龙（Pheretima aspergillum）、桃仁(Prunus persica)、红花(Carthamus tinctorius)	55/35/90
	140	白芍(Paeonia lactiflora)、天门冬(Asparagus cochinchinensis)、龙骨、牡蛎(Ostrea gigas)、赭石、青蒿(Artemisia annua)、川楝子(Melia toosendan)、牛膝（Achyranthes bidentata）、大黄(Rheum officinale)、远志(Polygala tenuifolia)、丹参(Salvia miltiorrhiza)、益母草(Leonurus japonicus)、三七(Panax notoginseng)、泽兰(Lycopus lucidus)、茯苓(Poria cocos)	184/140/324	中医辨证论治脑出血脑水肿324例临床观察_史爱菊	2004	史爱菊. 中医辨证论治脑出血脑水肿324例临床观察[J]. 山西中医学院学报, 2004, 5(4):29-30.
		羚羊角、夏枯草(Prunella vulgaris)、石决明(Cristaria plicata)、地黄(Rehmannia glutinosa)、麦冬(Ophiopogon japonicus)、牡丹皮(Paeonia moutan)、郁金(Curcuma aromatica)、大黄(Rheum officinale)、枳实(Citrus aurantium)、牛膝（Achyranthes bidentata）、天南星(Arisaema consanguineum)、三七(Panax notoginseng)、泽兰(Lycopus lucidus)、益母草(Leonurus japonicus)、茯苓(Poria cocos)
		天麻(Gastrodia elata)、防风(Saposhnikovia divaricate)、白附子(Typhonium giganteum)、僵蚕(Bombyx mori)、当归（Angelica sinensis）、川芎(Ligusticum chuanxiong)、全蝎(Buthus martensii)、牛膝（Achyranthes bidentata）、三七(Panax notoginseng)、泽兰(Lycopus lucidus)、茯苓(Poria cocos)、益母草(Leonurus japonicus)
		黄芪(Astragalus membranaceus)、当归（Angelica sinensis）、川芎(Ligusticum chuanxiong)、赤芍(Paeoniae Rubra)、牛膝（Achyranthes bidentata）、益母草(Leonurus japonicus)、泽兰(Lycopus lucidus)、茯苓(Poria cocos)、三七(Panax notoginseng)
		阿胶、麻子仁、麦冬(Ophiopogon japonicus)、地黄(Rehmannia glutinosa)、龟板、鳖甲、牡蛎(Ostrea gigas)、白芍(Paeonia lactiflora)、五味子(Schisandra chinensis)、三七(Panax notoginseng)、泽兰(Lycopus lucidus)、茯苓(Poria cocos)、益母草(Leonurus japonicus)
		羚羊角、僵蚕(Bombyx mori)、石膏、龙胆草(Gentiana scabra)、牛膝（Achyranthes bidentata）、三七(Panax notoginseng)、泽兰(Lycopus lucidus)、茯苓(Poria cocos)、益母草(Leonurus japonicus)
		羚羊角、天南星(Arisaema consanguineum)、天竺黄(Polygonatum odoratum)、竹沥、石膏、陈皮(Citrus reticulata)、郁金(Curcuma aromatica)、大黄(Rheum officinale)、芒硝、竹茹(Bamboo Shavings)、牛膝（Achyranthes bidentata）、三七(Panax notoginseng)、泽兰(Lycopus lucidus)、茯苓(Poria cocos)、益母草(Leonurus japonicus)
		半夏(Pinellia ternata)、橘红(Citrus reticulate)、陈皮(Citrus reticulata)、郁金(Curcuma aromatica)、远志(Polygala tenuifolia)、细辛(Asarum sieboldii)、牛膝（Achyranthes bidentata）、葶苈(Lepidium apetalum)、天麻(Gastrodia elata)、三七(Panax notoginseng)、泽兰(Lycopus lucidus)、茯苓(Poria cocos)、益母草(Leonurus japonicus)
	141	天麻(Gastrodia elata)、石决明(Cristaria plicata)、钩藤(Uncaria rhynchophylla)、牛膝（Achyranthes bidentata）、杜仲(Eucommia ulmoides)、桑寄生(Taxillus chinensis)	78	中医辨证治疗急性脑出血103例_凌玲	2004	凌玲. 中医辨证治疗急性脑出血103例[J]. 陕西中医, 2004, 25(10):874-875.
		秦艽(Gentiana macrophylla)、地黄(Rehmannia glutinosa)、川芎(Ligusticum chuanxiong)、地龙（Pheretima aspergillum）、白芍(Paeonia lactiflora)、白术(Atractylodes macrocephala)、羌活(Notopterygium incisum)、僵蚕(Bombyx mori)、天南星(Arisaema consanguineum)、全蝎(Buthus martensii)	13
		大黄(Rheum officinale)、天南星(Arisaema consanguineum)、枳实(Citrus aurantium)、丹参(Salvia miltiorrhiza)、地骨皮(Lycium chinense)、瓜蒌(Trichosanthes kirilowii)	2
		龙骨、牡蛎(Ostrea gigas)、菊花(Chrysanthemum morifolium)、地龙（Pheretima aspergillum）、远志(Polygala tenuifolia)、玄参(Scrophularia ningpoensis)、钩藤(Uncaria rhynchophylla)、白芍(Paeonia lactiflora)、龟板、牛膝（Achyranthes bidentata）、石决明(Cristaria plicata)、鸡血藤(Spatholobus suberectus)、红花(Carthamus tinctorius)	7
		菊花(Chrysanthemum morifolium)、蝉蜕、牡丹皮(Paeonia moutan)、石决明(Cristaria plicata)、地黄(Rehmannia glutinosa)	3
	142	大黄(Rheum officinale)、黄连(Coptis chinensis)、牡丹皮(Paeonia moutan)、牛角(Bubalus bubalis)、地黄(Rehmannia glutinosa)、桑寄生(Taxillus chinensis)、赭石、地龙（Pheretima aspergillum）、钩藤(Uncaria rhynchophylla)、牛膝（Achyranthes bidentata）、田七(Panax notoginseng)	17	中医辨证治疗急性中风36例_赖跃进	1997	赖跃进. 中医辨证治疗急性中风36例[J]. 陕西中医, 1997(3):100-100.
		水蛭、桃仁(Prunus persica)、红花(Carthamus tinctorius)、赤芍(Paeoniae Rubra)、当归（Angelica sinensis）、牛膝（Achyranthes bidentata）、王不留行(Vaccaria segetalis)、降香(Dalbergia odorifera)、田七(Panax notoginseng)、地龙（Pheretima aspergillum）、黄芪(Astragalus membranaceus)、葛根(Pueraria lobata)	19
	143	大黄(Rheum officinale)、菖蒲（Acorus tatarinowii）、钩藤(Uncaria rhynchophylla)、甘遂(Euphorbia kansui)、人参(Panax ginseng)、牡丹皮(Paeonia moutan)、水蛭、三七(Panax notoginseng)、天竺黄(Polygonatum odoratum)、丹参(Salvia miltiorrhiza)	30/20/50	中医通腑泄热法预防出血后脑积水的疗效分析_钟波	2014	钟波, 刘艳红. 中医通腑泄热法预防出血后脑积水的疗效分析[J]. 光明中医, 2014, 29(2):292-293.
	144	钩藤(Uncaria rhynchophylla)、水蛭、三七(Panax notoginseng)、甘遂(Euphorbia kansui)、人参(Panax ginseng)、大黄(Rheum officinale)、丹参(Salvia miltiorrhiza)、菖蒲（Acorus tatarinowii）、天竺黄(Polygonatum odoratum)、牡丹皮(Paeonia moutan)	56	中医通腑泄热法预防出血后脑积水的疗效观察_曾祥碧	2010	曾祥碧, 叶光宏, 赵双娣,等. 中医通腑泄热法预防出血后脑积水的疗效观察[J]. 检验医学与临床, 2010, 07(12):1218-1219.
	145	羚羊角、钩藤(Uncaria rhynchophylla)、茯苓(Poria cocos)、菊花(Chrysanthemum morifolium)、竹茹(Bamboo Shavings)、白芍(Paeonia lactiflora)、地黄(Rehmannia glutinosa)、夏枯草(Prunella vulgaris)、石决明(Cristaria plicata)	28/20/48	中医序贯疗法治疗急性脑出血的疗效观察_林乐埜	2005	林乐埜, 王齐兰, 温天燕. 中医序贯疗法治疗急性脑出血的疗效观察[J]. 河北中医, 2005, 27(7):488-490.
		天南星(Arisaema consanguineum)、瓜蒌(Trichosanthes kirilowii)、大黄(Rheum officinale)、芒硝、菖蒲（Acorus tatarinowii）、远志(Polygala tenuifolia)、天竺黄(Polygonatum odoratum)	28/20/48
		天麻(Gastrodia elata)、钩藤(Uncaria rhynchophylla)、丹参(Salvia miltiorrhiza)、香附(Cyperus rotundus)、桃仁(Prunus persica)、石决明(Cristaria plicata)、杜仲(Eucommia ulmoides)、桑寄生(Taxillus chinensis)、牛膝（Achyranthes bidentata）、半夏(Pinellia ternata)、茯神(Poria cocos)、大黄(Rheum officinale)、栀子(Gardenia jasminoides)	28/20/48
	146	水蛭、土元、地龙（Pheretima aspergillum）、桃仁(Prunus persica)、凌霄花(Campsis grandiflora)、泽兰(Lycopus lucidus)、大黄(Rheum officinale)、川芎(Ligusticum chuanxiong)、猪苓(Polyporus umbellatus)、泽泻（Alisma orientalis）	21/19/40	逐瘀安脑方治疗急性期脑出血临床研究_郑福奎	2011	郑福奎, 吴林, 陈炜,等. 逐瘀安脑方治疗急性期脑出血临床研究[J]. 中国中医急症, 2011(10):1555-1556.
	147	水蛭、土元、丹参(Salvia miltiorrhiza)、三七(Panax notoginseng)、大黄(Rheum officinale)、泽兰(Lycopus lucidus)、猪苓(Polyporus umbellatus)、泽泻（Alisma orientalis）	28/14/40	逐瘀利水法治疗脑出血急性期疗效观察_周义杰	2006	周义杰. 逐瘀利水法治疗脑出血急性期疗效观察[J]. 广西中医药, 2006, 29(4):14-15.
	148	天麻(Gastrodia elata)、黄岑(Scutellaria baicalensis)、栀子(Gardenia jasminoides)、菖蒲（Acorus tatarinowii）、石决明(Cristaria plicata)、夏枯草(Prunella vulgaris)、、钩藤(Uncaria rhynchophylla)、牛膝（Achyranthes bidentata）、杜仲(Eucommia ulmoides)、桑寄生(Taxillus chinensis)	25/16/41	综合疗法治疗急性脑出血41例疗效观察_喻文胜	2009	喻文胜, 林乐埜, 王齐兰. 综合疗法治疗急性脑出血41例疗效观察[J]. 河南中医, 2009, 29(2):166-167.
		秦艽(Gentiana macrophylla)、地黄(Rehmannia glutinosa)、川芎(Ligusticum chuanxiong)、茯苓(Poria cocos)、白芍(Paeonia lactiflora)、白术(Atractylodes macrocephala)、羌活(Notopterygium incisum)、僵蚕(Bombyx mori)、天南星(Arisaema consanguineum)、全蝎(Buthus martensii)
		大黄(Rheum officinale)、天南星(Arisaema consanguineum)、枳实(Citrus aurantium)、丹参(Salvia miltiorrhiza)、地骨皮(Lycium chinense)、瓜蒌(Trichosanthes kirilowii)
		龙骨、牡蛎(Ostrea gigas)、菊花(Chrysanthemum morifolium)、地龙（Pheretima aspergillum）、远志(Polygala tenuifolia)、玄参(Scrophularia ningpoensis)、钩藤(Uncaria rhynchophylla)、白芍(Paeonia lactiflora)、天冬、龟板、牛膝（Achyranthes bidentata）、石决明(Cristaria plicata)、鸡血藤(Spatholobus suberectus)
		羚羊角、菊花(Chrysanthemum morifolium)、蝉蜕、牡丹皮(Paeonia moutan)、天竺黄(Polygonatum odoratum)、菖蒲（Acorus tatarinowii）、天南星(Arisaema consanguineum)、夏枯草(Prunella vulgaris)、白芍(Paeonia lactiflora)、石决明(Cristaria plicata)、地黄(Rehmannia glutinosa)
